# Supplementary material for: Big data analysis of human mitochondrial DNA substitution models: a regression approach
Source: BMC Genomics. 2018 Oct 19;19:759. doi: 10.1186/s12864-018-5123-x (PMC6195736; doi:10.1186/s12864-018-5123-x)
Supplement: Supplementary file 1 — Table S1. Uncalibrated time estimations for each node in the Phylotree dataset. (XLSX 177 kb) [file 12864_2018_5123_MOESM1_ESM.xlsx]

## Sheet: Time Estimations
Additional Table 1. Uncalibrated time estimations for each node in the Phylotree dataset. The time estimation was done using a Poisson regression with an identity link function as was suggested by Rosset (2006).
Node	Parent	Uncalibrated Time
mt-MRCA	-	56.0324
L1'2'3'4'5'6	mt-MRCA	48.8585
L2'3'4'5'6	L1'2'3'4'5'6	44.9396
L0	mt-MRCA	44.731
L1	L1'2'3'4'5'6	41.7095
L0a'b'f'g'k	L0	41.2301
L5	L2'3'4'5'6	38.014
L2'3'4'6	L2'3'4'5'6	35.4546
L5b	L5	33.7739
L0a'b'f'g	L0a'b'f'g'k	33.1616
L3'4'6	L2'3'4'6	33.1334
L0d	L0	29.9113
L2	L2'3'4'6	28.3296
L3'4	L3'4'6	27.5887
L1c	L1	26.6381
L2a'b'c'd	L2	26.3658
L1c1'2'4'5'6	L1c	25.7794
L2b'c'd	L2a'b'c'd	25.4635
L4	L3'4	25.2067
L0a'b'g	L0a'b'f'g	24.8435
L0d1'2	L0d	24.6053
L1c1'2'4'6	L1c1'2'4'5'6	24.3673
L2a	L2a'b'c'd	24.1682
L4b	L4	23.7438
L0f	L0a'b'f'g	23.7416
L3	L3'4	22.9183
L0a'g	L0a'b'g	22.8799
L1c2'4	L1c1'2'4'6	22.3963
L3b'f	L3	21.6275
L3h	L3	21.5399
L1c1	L1c1'2'4'6	20.5824
L2b'c	L2b'c'd	20.1995
N	L3	20.1241
L0f2	L0f	19.8933
L3c'd	L3	19.7203
L0f1	L0f	19.6914
L1c6	L1c1'2'4'6	19.5914
R	N	19.5389
N1'5	N	19.4196
N11	N	19.3829
L1c1a'b'd	L1c1	19.3706
L0d2	L0d1'2	19.2516
L4b1	L4b	19.1934
R2'JT	R	18.9775
P	R	18.9708
R30	R	18.7137
R31	R	18.3527
L0d2a'b'd	L0d2	18.2658
L3e'i'k'x	L3	18.0807
no_name4324	R	18.0494
N1	N1'5	17.9777
R30b	R30	17.9032
L1c1b'd	L1c1a'b'd	17.8447
L1c3	L1c	17.7213
R1	R	17.7208
no_name4679	P	17.6757
L0b	L0a'b'g	17.5533
R7	R	17.5219
M	L3	17.4569
N10	N	17.4056
S	N	17.3482
P4	P	17.3435
L3h1	L3h	17.3364
JT	R2'JT	17.2756
U	R	17.2659
R12'21	R	17.2345
O	N	17.0841
L3a	L3	17.0781
R9	R	17.0555
R11'B6	no_name4324	16.9472
M29'Q	M	16.9364
M23'75	M	16.9305
L3f	L3b'f	16.9183
M1'20'51	M	16.9089
B4'5	no_name4324	16.8887
P2'10	no_name4679	16.8613
M42'74	M	16.8552
M12'G	M	16.8298
L1c1a	L1c1a'b'd	16.8063
P6	P	16.7196
L0d1	L0d1'2	16.7083
M80'D	M	16.6971
U2'3'4'7'8'9	U	16.5949
M21	M	16.5538
M55'77	M	16.4357
M19'53	M	16.3541
L2a1'2'3'4	L2a	16.303
no_name2390	S	16.3025
N1a	N1	16.3012
L0f2a	L0f2	16.2917
M42	M42'74	16.269
M13'46'61	M	16.2467
L3h1a	L3h1	16.2395
N9	N	16.1184
L0a	L0a'g	16.0783
no_name203	L1c1a	16.0583
M69	M	16.0287
M27	M	16.0219
M34'57	M	15.9983
P9	P	15.9389
L1c3b'c	L1c3	15.8769
M62'68	M	15.8369
L3i	L3e'i'k'x	15.8332
U2	U2'3'4'7'8'9	15.818
M7	M	15.8062
M39'70	M	15.8056
F	R9	15.7301
U8	U2'3'4'7'8'9	15.7109
L0d1a'c'd	L0d1	15.6637
M58	M	15.6524
M73'79	M	15.648
no_name432	L3a	15.6091
M32'56	M	15.605
M13	M13'46'61	15.6027
R6	R	15.4508
M24'41	M	15.4324
N1a1'2	N1a	15.3704
no_name5053	U2	15.348
L2a5	L2a	15.3457
no_name1340	M13'46'61	15.3375
M68	M62'68	15.275
M33	M	15.2431
L0d1b	L0d1	15.2286
N2	N	15.1695
D	M80'D	15.1563
L4b2	L4b	15.0708
M7b'c	M7	15.0639
U8b'c	U8	14.9903
U5	U	14.9704
S1	S	14.947
M13a'b	M13	14.9421
M50	M	14.9215
M14	M	14.857
L0a3	L0a	14.8551
L3h1a2	L3h1a	14.8398
B4	B4'5	14.8035
P3	P	14.7955
M17	M	14.7143
U2c'd	no_name5053	14.6864
B5	B4'5	14.6136
no_name1912	D	14.6107
M2	M	14.5924
L3f1	L3f	14.5821
L3f2	L3f	14.5491
P9a	P9	14.5472
no_name4159	R6	14.505
M21b	M21	14.4927
M42b	M42	14.4886
R9b	R9	14.476
M22	M	14.4353
U2a	U2	14.4251
M7b	M7b'c	14.3078
L1c2	L1c2'4	14.256
M8	M	14.2227
U8b	U8b'c	14.0473
R30a	R30	14.0385
L3h1b	L3h1	14.0375
L4a	L4	13.9997
L0k	L0a'b'f'g'k	13.9703
no_name1491	M33	13.9462
L0a1'4	L0a	13.915
L0d2b	L0d2a'b'd	13.8956
M32	M32'56	13.8658
U6	U	13.8007
no_name1363	M21b	13.7348
M5	M	13.7129
M46	no_name1340	13.7051
CZ	M8	13.703
M35	M	13.6922
M9	M	13.6092
M22b	M22	13.6054
F4	F	13.5531
M17c	M17	13.5364
L3e	L3e'i'k'x	13.5226
P4b	P4	13.5107
R0	R	13.4826
L0d2a	L0d2a'b'd	13.422
U4'9	U2'3'4'7'8'9	13.4076
L1c1a1	no_name203	13.4015
N1a1	N1a1'2	13.3552
L0d1a'd	L0d1a'c'd	13.3495
M2a'b	M2	13.327
Q	M29'Q	13.3088
L3h1b1	L3h1b	13.2698
L4b2a	L4b2	13.2375
M31	M	13.2309
J	JT	13.1119
L3x	L3e'i'k'x	13.0959
B4b'd'e'j	B4	13.0916
P3b	P3	13.0356
Q1'2	Q	12.8526
N7	N	12.8388
M21b1	M21b	12.7323
L1c3b	L1c3b'c	12.7163
M74	M42'74	12.6715
M5b'c	M5	12.6498
N5	N1'5	12.6391
M91	M	12.6363
M52	M	12.6208
U3	U2'3'4'7'8'9	12.6017
L3h1a2b	L3h1a2	12.5424
F1	F	12.4896
D5	no_name1912	12.4792
R5	R	12.4298
M71	M	12.412
M12	M12'G	12.3953
M4"67	M	12.3024
L2a2'3'4	L2a1'2'3'4	12.2904
B6	R11'B6	12.2841
L3e3'4'5	L3e	12.2348
U1	U	12.1981
B4c	B4	12.1884
L1b	L1	12.1333
S2	S	12.0942
L1c2b	L1c2	12.0392
U8b1	U8b	12.036
R8	R	12.0127
L3a1	L3a	11.9734
U6a'b'd	U6	11.9507
U2c	U2c'd	11.9488
M60	M	11.9127
X	N	11.9001
L3a2	no_name432	11.818
G	M12'G	11.7711
M36	M	11.7692
M59	M	11.7157
L0d3	L0d	11.6998
L4b2b	L4b2	11.6733
R9c	R9	11.669
L1c1c	L1c1	11.6509
no_name4258	F1	11.6007
D5a'b	D5	11.5684
M42b2	M42b	11.5284
U5a'b	U5	11.5272
M18'38	M4"67	11.5226
M73	M73'79	11.519
L3e3'4	L3e3'4'5	11.5069
L3f2a	L3f2	11.487
R7a'b	R7	11.4709
L3h1b1a	L3h1b1	11.4462
M52b	M52	11.4188
M76	M	11.3735
M33a	M33	11.3593
L1c2b1	L1c2b	11.3369
M12a	M12	11.3341
R5a	R5	11.3173
R0a'b	R0	11.2963
R22	R	11.296
N1b	N1	11.278
B4c1	B4c	11.2307
M5b	M5b'c	11.1963
M40	M	11.1675
M7c	M7b'c	11.1602
M2c	M2	11.1589
M5c	M5b'c	11.0531
L1b2'3	L1b	11.0161
no_name1510	M35	10.9901
K	U8b	10.9785
L1c4	L1c2'4	10.9449
M57	M34'57	10.9405
M7b1	M7b	10.929
M31a	M31	10.8853
M2a	M2a'b	10.8451
L5a	L5	10.8439
L0d1b2	L0d1b	10.8381
M17c1	M17c	10.8366
X1'2'3	X	10.8072
M21b1a	M21b1	10.8028
M13c	M13	10.79
U2b	U2	10.7705
no_name1610	M71	10.7079
M51	M1'20'51	10.6896
L1c2a	L1c2	10.6873
J2	J	10.6868
L4a2	L4a	10.6475
M22a	M22	10.6274
no_name743	M4"67	10.6218
L1c2b1a'b	L1c2b1	10.5999
M75	M23'75	10.5967
Q3	Q	10.596
J1	J	10.5853
M37	M4"67	10.5555
B4b	B4b'd'e'j	10.4747
U8b1a	U8b1	10.4622
L0a2	L0a	10.4604
M34	M34'57	10.4101
M33a2'3	M33a	10.4076
M42a	M42	10.3916
C	CZ	10.3808
B4c1a'b	B4c1	10.3799
B4d	B4b'd'e'j	10.3532
U3a'c	U3	10.3424
L3a1a	L3a1	10.34
M52b1	M52b	10.3143
L3d	L3c'd	10.3105
R6a	no_name4159	10.2988
L0k1	L0k	10.2952
F3	F	10.2839
L2e	L2	10.2798
M31b'c	M31	10.2348
M13b	M13a'b	10.2005
Q2	Q1'2	10.1838
B5a	B5	10.1614
R2	R2'JT	10.1436
G2	G	10.1427
M52a	M52	10.1247
M50a	M50	10.1021
L2a1	L2a1'2'3'4	10.0911
M9a'b	M9	10.0497
M33a1	M33a	10.0434
M28	M	10.0414
R9c1	R9c	10.0411
X1'3	X1'2'3	9.98192
no_name4338	B4	9.97353
R8a	R8	9.96056
M51b	M51	9.93542
M10	M	9.92761
M12a1	M12a	9.92218
U8b1a2	U8b1a	9.88992
M39	M39'70	9.88038
L3x2	L3x	9.84807
B5b	B5	9.82939
M71a	no_name1610	9.79417
F1a'c'f	F1	9.7854
L0a1	L0a1'4	9.7676
M38	M18'38	9.7369
U1a	U1	9.73342
U2c1	U2c	9.71434
M6	M	9.71036
T	JT	9.70934
L0d1b2b	L0d1b2	9.69935
N1a1b	N1a1	9.69761
M51a	M51	9.64822
F4a	F4	9.6423
F1e	no_name4258	9.63928
R30a1	R30a	9.61751
M49	M	9.61366
U6a	U6a'b'd	9.59647
L3h1a1	L3h1a	9.55746
G2a'c	G2	9.55416
no_name3841	J1	9.54624
M45	M4"67	9.51909
R0a	R0a'b	9.50924
L1c1d	L1c1b'd	9.46966
N13	N	9.46237
M17c1a	M17c1	9.45867
M33b	no_name1491	9.455
no_name1505	M57	9.44645
R9b1	R9b	9.40418
no_name303	L2a1	9.38907
D6	no_name1912	9.3804
L3d1'2'3'4'5'6	L3d	9.36329
L1c1b	L1c1b'd	9.34074
M11	M	9.27963
Z	CZ	9.23146
M74b	M74	9.21901
L3k	L3e'i'k'x	9.19613
no_name784	M37	9.18132
M24	M24'41	9.17957
L2b	L2b'c	9.16772
M65	no_name743	9.16089
B4b1	B4b	9.15753
L5a2	L5a	9.15543
J2a	J2	9.15511
K1	K	9.1515
F3b	F3	9.14891
no_name761	M38	9.14746
L0a2d	L0a2	9.14124
M12b	M12	9.13192
Y	N9	9.13074
A	N	9.09441
P1	no_name4679	9.0925
M5b2	M5b	9.05836
L3i1	L3i	9.05801
no_name5234	U8b1a2	9.05004
U6a7	U6a	9.03994
M33a3	M33a2'3	9.03412
L0k2	L0k	9.01514
G3	G	8.98253
no_name324	no_name303	8.9517
K2	K	8.93356
U9	U4'9	8.9275
U5a	U5a'b	8.89024
C7	C	8.88145
M7a	M7	8.86519
L0d1a	L0d1a'd	8.85709
L5b1	L5b	8.84689
B4d1'2'3	B4d	8.8414
L3f1a	L3f1	8.83354
U5b	U5a'b	8.8313
M1	M1'20'51	8.81736
L1c2b2	L1c2b	8.81119
L2a2'3	L2a2'3'4	8.79374
U2c1b	U2c1	8.76519
L4b2a2	L4b2a	8.74577
P3b1	P3b	8.74294
U6a6	U6a	8.74097
D4	D	8.72571
L3d1	L3d1'2'3'4'5'6	8.7254
M3	M	8.72375
F2	F	8.71917
B4c1b	B4c1a'b	8.69292
L0d1b1	L0d1b	8.69038
L2a4	L2a2'3'4	8.68837
L3f2b	L3f2	8.67177
M5a'd	M5	8.65908
F1e1	F1e	8.65833
L3b	L3b'f	8.65817
P3a	P3	8.62147
U8b1a2a	U8b1a2	8.60509
R0a1	R0a	8.6024
L4a1	L4a	8.59718
F1c	F1a'c'f	8.58831
R7b	R7a'b	8.57697
C4	C	8.57152
L0d2b2	L0d2b	8.56768
Q3a	Q3	8.55993
no_name1223	M11	8.54803
D5c	D5	8.54346
no_name14	L0a1	8.54195
L1c1a1a	L1c1a1	8.53835
M13a	M13a'b	8.53423
D6a	D6	8.51396
K1b	K1	8.51247
no_name4308	F3b	8.50779
L2e1	L2e	8.50671
no_name4967	U6a	8.48919
M61	no_name1340	8.4777
M52a1	M52a	8.47751
M42b1	M42b	8.46456
no_name764	M38	8.44765
R30a1b	R30a1	8.44059
D4b	D4	8.42197
M81	M	8.41544
M54	M4"67	8.3976
J2a1	J2a	8.39479
C5	C	8.38997
E	M9	8.38956
M33b2	M33b	8.3606
no_name1116	Z	8.35676
L0d1c	L0d1a'c'd	8.34532
M35b	no_name1510	8.32638
M43	M4"67	8.30282
L3x2a	L3x2	8.29517
R1b	R1	8.282
M36d	M36	8.25403
G2b	G2	8.25251
P2	P2'10	8.25072
no_name2496	R0a	8.24065
M57a	no_name1505	8.2306
B5a2	B5a	8.22311
G1	G	8.2062
no_name5023	U6a'b'd	8.19557
no_name2226	A	8.19517
L0k2b	L0k2	8.18181
K2c	K2	8.17789
M5b2b	M5b2	8.16502
U2a1	U2a	8.16025
C4a'b'c	C4	8.14533
P1d	P1	8.14442
L6	L3'4'6	8.13035
no_name1113	C7	8.12955
N22	N	8.12836
B4g	no_name4338	8.12536
M73a	M73	8.07991
R24	no_name4324	8.07842
D4g	D4	8.06571
L5b1b	L5b1	8.03972
F3a	F3	8.03787
M12a1b	M12a1	8.02957
B4a	no_name4338	8.02601
R6a2	R6a	8.00814
N10a	N10	7.98389
M3c	M3	7.9639
X2	X1'2'3	7.96328
no_name4300	F2	7.95907
D5a	D5a'b	7.95086
M12a1a	M12a1	7.94443
L2a2	L2a2'3	7.94315
no_name1957	D5c	7.93701
M7b1a	M7b1	7.92732
no_name845	M7a	7.92636
M56	M32'56	7.91345
C1	C	7.90959
F1b	no_name4258	7.89326
L2b3	L2b	7.88644
B5b1	B5b	7.88608
L1c3a	L1c3	7.87874
U8b1a1	U8b1a	7.87389
M13b1	M13b	7.86987
B4c1a	B4c1a'b	7.86154
B4b1b'c	B4b1	7.85834
L0d3a	L0d3	7.84849
no_name105	L0d1b1	7.84007
no_name4582	B4c1b	7.82942
C4a	C4a'b'c	7.81341
M12b1	M12b	7.81323
M50a2	M50a	7.80526
L3h1a2a	L3h1a2	7.80483
M8a	M8	7.78983
L0d1b2b1	L0d1b2b	7.78662
U6a1	U6a	7.77523
M6a	M6	7.76072
I	N1a1b	7.74429
L0a1c	no_name14	7.74048
U5b2	U5b	7.7352
U1a1	U1a	7.71878
no_name4968	no_name4967	7.71662
L3x1	L3x	7.70775
L1c2b1a	L1c2b1a'b	7.70363
D4h	D4	7.69481
no_name2227	no_name2226	7.69199
U4	U4'9	7.68463
U9b	U9	7.67804
M7c1	M7c	7.66619
no_name5398	K1	7.66213
L3f2a1	L3f2a	7.65355
N8	N	7.64637
U8a	U8	7.64171
T2	T	7.63884
F1g	no_name4258	7.63476
D5b	D5a'b	7.62677
HV	R0	7.6255
U2d	U2c'd	7.62183
F4a1	F4a	7.62151
B6a	B6	7.62103
no_name792	M43	7.62048
M1b	M1	7.61625
M7a2	M7a	7.61407
no_name4286	F2	7.61309
L4b2b1	L4b2b	7.58336
M91a	M91	7.5634
C5b	C5	7.5455
Q1	Q1'2	7.5384
L0a2a	L0a2	7.53297
F2c	F2	7.52569
L0d2c	L0d2	7.50125
M52a1b	M52a1	7.49954
R30a1a	R30a1	7.48675
B4a1	B4a	7.46721
L3e2	L3e	7.46532
M10a	M10	7.46309
D4c	D4	7.46003
M62	M62'68	7.44371
F1c1	F1c	7.43837
no_name2403	X2	7.43627
M51a1	M51a	7.43599
R30b2	R30b	7.42829
U5a2	U5a	7.41977
R11	R11'B6	7.41855
Z3	no_name1116	7.40035
M11a'b	no_name1223	7.39895
F1e3	F1e	7.39809
no_name1078	C4	7.3883
M12a2	M12a	7.38653
no_name730	M3c	7.38354
U6a3	no_name4967	7.38049
Z1	no_name1116	7.37159
J1b	J1	7.36637
N1a3	N1a	7.36256
B4m	no_name4338	7.36199
M53	M19'53	7.35994
M34a	M34	7.35166
F1a	F1a'c'f	7.34475
no_name3669	R2	7.34277
L3d1b	L3d1	7.33053
T2c	T2	7.32342
C7a	C7	7.31771
B5a1	B5a	7.31012
U2e	no_name5053	7.30497
D4h3	D4h	7.30246
J1d	no_name3841	7.29711
B4g1	B4g	7.28362
M5b2b1	M5b2b	7.28088
L1c3a1	L1c3a	7.28011
no_name1095	C5	7.27823
G2b2	G2b	7.2771
no_name2618	HV	7.27084
C4a2	C4a	7.26597
N1b1	N1b	7.26587
A5	A	7.2598
L1c2a3	L1c2a	7.25929
M39b	M39	7.25784
M1a	M1	7.25452
M51b1	M51b	7.25256
G3a	G3	7.2459
A8	A	7.22337
R30a1b1	R30a1b	7.2159
M33b1	M33b	7.20336
P1d1	P1d	7.2025
no_name4686	P1	7.19775
L0d1b1b	L0d1b1	7.19367
M7b2	M7b	7.1874
U8b1a2b	no_name5234	7.17459
T2d	T2	7.17417
D4e	D4	7.16929
no_name4305	F3a	7.16374
L3d5	L3d1'2'3'4'5'6	7.15722
L0d1c1	L0d1c	7.14925
B4b1a	B4b1	7.13623
C1f	C1	7.11863
U6a7b	U6a7	7.11636
L0d2b1	L0d2b	7.11451
B4c1b2	no_name4582	7.1109
D4b1	D4b	7.10749
M5c2	M5c	7.08222
M10a1	M10a	7.07839
I6	I	7.07124
U1a2	U1a	7.06345
U6a8	no_name4968	7.0508
D4m	D4	7.0503
L2a1c	no_name303	7.04462
U2b1	U2b	7.04428
X2a'j	no_name2403	7.04311
U5a1	U5a	7.03565
M43a	no_name792	7.0246
K1a	K1	7.02393
L1b3	L1b2'3	7.00753
I5	I	7.00207
U2a1b	U2a1	6.99528
B5b2	B5b	6.97401
U5b1	U5b	6.96567
B4a1c	B4a1	6.96501
P4a	P4	6.94731
no_name1428	Q1	6.94487
W	N2	6.94413
no_name2326	no_name2227	6.93066
HV12	HV	6.91541
U8b1b	U8b1	6.90956
M60a	M60	6.90655
U4c	U4	6.90375
L3d3	L3d1'2'3'4'5'6	6.90162
B4e	B4b'd'e'j	6.89033
B4h	no_name4338	6.88702
L4b2a2a	L4b2a2	6.88672
T2g	T2	6.8835
F1g1	F1g	6.88031
M28b	M28	6.87742
B2	B4b	6.87041
R0a2'3	no_name2496	6.86824
R9c1b	R9c1	6.86613
N11a	N11	6.86574
D4g2	D4g	6.86159
U7	U2'3'4'7'8'9	6.8498
F2b	no_name4286	6.84062
L2c	L2b'c	6.84003
L0d1c2	L0d1c	6.83893
A11	no_name2226	6.83702
F1b1	F1b	6.83399
L3x1a	L3x1	6.83128
B4i	no_name4338	6.83063
M9a	M9a'b	6.82971
U6a1b	U6a1	6.82622
U5a2d	U5a2	6.82084
X2b'd	no_name2403	6.81603
no_name4987	U6a3	6.81477
X2m'n	no_name2403	6.81209
M33a3a	M33a3	6.81067
M7c1a	M7c1	6.80258
HV1	HV	6.7944
L2b3c	L2b3	6.79228
U2e1'2'3	U2e	6.78733
F1c1a	F1c1	6.78447
U4a	U4	6.78375
N1a3a	N1a3	6.7782
L3d2	L3d1'2'3'4'5'6	6.7777
R6b	R6	6.76658
D4l	D4	6.76027
L5b2	L5b	6.75289
T2c1	T2c	6.74998
no_name1213	M10a1	6.74747
U8a1	U8a	6.74541
B4c1a2	B4c1a	6.73846
J1b1	J1b	6.73538
X2p	X2	6.73515
D1	D4	6.73393
M66	M4"67	6.73333
K1b1	K1b	6.72654
Q1d	Q1	6.72559
L3b1	L3b	6.71527
L3d1a	L3d1	6.71097
M17c1a1	M17c1a	6.70987
no_name4806	U5a2	6.69459
L6a	L6	6.69233
X2e	no_name2403	6.68348
no_name1132	Z3	6.682
M17a	M17	6.68173
R5a1	R5a	6.67942
L1c2a1	L1c2a	6.67405
no_name1878	D4	6.67304
L3e1	L3e	6.66706
U3b	U3	6.66567
T2j	T2	6.65982
C5b1	C5b	6.65577
X1	X1'3	6.65545
M15	M	6.65025
C1b	C1	6.64542
L3x2b	L3x2	6.64192
M49e	M49	6.62687
R11b	R11	6.61823
no_name1516	M35b	6.61814
R8a1	R8a	6.611
F2d	F2	6.60828
M5b2a	M5b2	6.60763
HV2	no_name2618	6.60437
M65a	M65	6.60143
L1c2b1b	L1c2b1a'b	6.60111
N9a	N9	6.5986
D4b1a	D4b1	6.59836
D4b1b'd	D4b1	6.59478
M13a1	M13a	6.59376
no_name4097	T2	6.59354
C5d	no_name1095	6.59241
F1a3	F1a	6.5921
no_name1079	no_name1078	6.57771
F1a1'4	F1a	6.57583
D4h4	D4h	6.56057
M30	M4"67	6.55961
L3e4	L3e3'4	6.54671
M18	M18'38	6.54307
L2b2	L2b	6.53868
M1a7	M1a	6.52906
R5a2	R5a	6.52482
U6a3d	U6a3	6.52387
L2a1c3	L2a1c	6.51913
B2b	B2	6.51304
U3c	U3a'c	6.50924
C1d	C1	6.50213
no_name4423	B4a1	6.50182
no_name4530	B4b1a	6.49892
L0d2a2	L0d2a	6.4962
L2a1d	no_name324	6.49146
D4h1	D4h	6.48716
L3f1a1	L3f1a	6.48319
U1a1c	U1a1	6.48152
A2	no_name2227	6.47781
D4f	D4	6.47635
no_name4646	B5b2	6.47319
D4e1'3	D4e	6.47101
L3i2	L3i	6.47081
L1b1	L1b	6.46779
U5b2a	U5b2	6.46674
L0a1a	L0a1	6.46637
B5b2a	B5b2	6.46411
M5a	M5a'd	6.46344
G2a	G2a'c	6.46248
M7c1b	M7c1	6.46127
U6a2	no_name4968	6.45473
no_name2240	A2	6.45414
R9b1a	R9b1	6.45206
M11b	M11a'b	6.4511
T2a	T2	6.45104
F2a	no_name4286	6.44821
C4a1	C4a	6.44176
U3a	U3a'c	6.43395
U5a1f	U5a1	6.42596
G1a	G1	6.42453
U6a7c	U6a7	6.42281
N9b	N9	6.40238
M2a1	M2a	6.40072
M10a1a	no_name1213	6.39468
HV13	HV	6.39194
L6b	L6	6.37316
X2k	X2	6.37064
U5a1d	U5a1	6.36854
no_name305	L2a1c	6.36661
B2l	B2	6.36647
K1a23	K1a	6.36357
M3a	M3	6.36227
G3a1'2	G3a	6.36051
Q1f	Q1	6.35654
M27a	M27	6.35536
M28a	M28	6.3523
F2e	F2	6.34915
L3b2	L3b	6.34682
J2b	J2	6.34456
K1a4	K1a	6.34353
U6a6b	U6a6	6.34214
C4c	C4a'b'c	6.32752
M62b	M62	6.32187
U7a	U7	6.32004
B5a2a	B5a2	6.31819
R30b2a	R30b2	6.31681
D5a3	D5a	6.31406
L5a1	L5a	6.31315
J1b4	J1b	6.30922
no_name2100	W	6.30112
J1d1	J1d	6.29961
L1c4b	L1c4	6.29391
F1c1a2	F1c1a	6.28963
G2b2b	G2b2	6.28784
F2g	no_name4286	6.28174
M3c2	M3c	6.27752
G2b1	G2b	6.26779
L4a1a	L4a1	6.26359
M1a2	M1a	6.25805
K1a1	K1a	6.25771
R8a2	R8a	6.2532
J1d3	J1d	6.24767
no_name5361	K1b1	6.242
U2b1a	U2b1	6.24013
N2a	N2	6.23862
M7a1	no_name845	6.23434
K1a2	K1a	6.22711
N21	N	6.22648
D1f	D1	6.22413
N1a1a	N1a1	6.22304
L3d1a1'2	L3d1a	6.22131
no_name2462	no_name2403	6.21465
L3h1a2a1	L3h1a2a	6.21033
no_name4081	T2c1	6.20706
R7a	R7a'b	6.20522
HV1a'b'c	HV1	6.19057
M1a6	M1a	6.18934
U9a	U9	6.18148
no_name4842	U5a2	6.17667
M71a1	M71a	6.17506
L3d2b	L3d2	6.15286
no_name4847	U5b1	6.15092
P1d1a	P1d1	6.1509
T1	T	6.14979
B5a1c	B5a1	6.14882
K1a7	K1a	6.13129
P1d2	P1d	6.13055
Q1a	no_name1428	6.11681
I5a	I5	6.11512
M7c1a2	M7c1a	6.11494
J2a2	J2a	6.11248
K1a19	K1a	6.10353
L0d2c1	L0d2c	6.10306
M6a1	M6a	6.09889
I1	I	6.09723
B2i	B2	6.09481
J1b1b	J1b1	6.09311
Q2a	Q2	6.09297
Z4	no_name1116	6.08045
L2b1	L2b	6.08018
no_name2265	no_name2240	6.07355
J1d2	J1d	6.06886
no_name2354	A11	6.06877
no_name1010	C1d	6.05751
O1	O	6.05675
B4a1c1	B4a1c	6.05388
M27b	M27	6.05139
HV20	no_name2618	6.04915
U2c1a	U2c1	6.04901
M35c	M35	6.04618
A2f	no_name2240	6.04228
no_name4737	U5a1	6.03802
M68a	M68	6.03753
M9a1	M9a	6.03124
M5c1	M5c	6.01986
U3b1	U3b	6.0174
M3d	M3	6.0166
M7b1a1	M7b1a	6.01316
B4b1c	B4b1b'c	6.01074
no_name4114	T2	6.00941
D1a	D1	6.0056
N9a2'4'5'11	N9a	6.0018
D1g	D1	6.00155
L3e1a	L3e1	6.00029
no_name4432	B4a1c	5.99889
M39a	M39	5.98907
M66b	M66	5.98632
no_name2494	R0a1	5.98345
N1a1b1	N1a1b	5.97494
U6a1a	U6a1	5.97262
C1c	C1	5.97005
M17c1a1a	M17c1a1	5.96705
no_name3670	no_name3669	5.96418
M35a	no_name1510	5.96349
L0a2a1	L0a2a	5.95407
U5a1c	U5a1	5.94911
U4d	U4	5.9491
M49c	M49	5.94908
U5b2a1	U5b2a	5.94769
L3a2a	L3a2	5.9475
B2b3	B2b	5.9449
no_name1462	Q3a	5.93739
R8b	R8	5.93479
R0a2	R0a2'3	5.92348
K1a8	K1a	5.92309
A2h	no_name2240	5.92153
L2c1	L2c	5.9192
U5a2a	no_name4806	5.91803
no_name290	L2a1	5.91517
B2b2	B2b	5.89673
M31b	M31b'c	5.88992
B5b1a	B5b1	5.88946
B4a1c3	B4a1c	5.88895
A5b	A5	5.88883
D4c1	D4c	5.88794
K1a1b	K1a1	5.88717
K1c	K1	5.88484
no_name4477	B2b	5.87733
K1a5	K1a	5.87683
U5b1d	U5b1	5.8742
D4b2	D4b	5.87223
B4a2	B4a	5.87137
F1a4	F1a1'4	5.86752
P4b1	P4b	5.86437
M7a2a	M7a2	5.86368
M1a8	M1a	5.86161
A2u	no_name2240	5.86134
Z3c	no_name1132	5.86102
K2b	K2	5.85341
no_name979	C1b	5.85235
L2a1d2	L2a1d	5.85179
M39b2	M39b	5.84886
M11b1	M11b	5.84749
L1c3a1a	L1c3a1	5.84615
M29	M29'Q	5.84482
D4g2a	D4g2	5.84353
R8a1a	R8a1	5.83346
no_name5312	K1a4	5.82818
M37e	M37	5.82036
L0d1a1	L0d1a	5.81807
K1a4a	K1a4	5.81042
HV21	HV	5.80927
U6a3f	no_name4987	5.80015
B4d1	B4d1'2'3	5.79572
L3x2a1	L3x2a	5.79545
T2c1c	T2c1	5.79489
no_name1405	M28a	5.79415
A25	no_name2227	5.76927
N9b2	N9b	5.76919
L2c3	L2c	5.76644
no_name1974	N1a1a	5.75098
C1b8	C1b	5.7501
L3d1a1	L3d1a1'2	5.74579
T2d1	T2d	5.74381
Q1e	Q1	5.73879
no_name331	no_name303	5.73828
no_name4242	F1a3	5.73128
L2a2b	L2a2	5.72636
M49e1	M49e	5.71696
L1c3a1b	L1c3a1	5.71241
no_name322	L2a1c	5.71235
M7c3	M7c	5.71121
U4b	U4	5.7059
D5b1	D5b	5.701
L2c5	L2c	5.70003
HV12a	HV12	5.69915
D4a	D4	5.69646
U6b	no_name5023	5.68645
HV1b	HV1a'b'c	5.6855
no_name4288	F2a	5.68346
U2e1	U2e1'2'3	5.68199
no_name1296	G2a	5.67055
U6a3d1	U6a3d	5.66725
K1a18	K1a	5.66472
M9a4	M9a	5.66386
R11b1	R11b	5.65736
U7a2	U7a	5.64932
L3e3	L3e3'4	5.64926
D4g2b	D4g2	5.6439
A8a	A8	5.63356
B5b4	B5b	5.63227
HV4	HV	5.62957
N9a10	N9a	5.61667
no_name1648	D1f	5.61437
C1d1	no_name1010	5.61365
D4l1	D4l	5.60999
W3	no_name2100	5.60831
S1a	S1	5.60311
M8a2'3	M8a	5.60002
U5b2b	U5b2	5.59812
no_name2246	no_name2240	5.5948
U1a1a	U1a1	5.59434
C7a2	C7a	5.59388
A2q	no_name2240	5.59366
M57b	M57	5.59049
no_name4912	U5b2a	5.58814
M35b2	no_name1516	5.58627
T2h	T2	5.58518
L2b3b	L2b3	5.58043
L0d1c1a	L0d1c1	5.57865
U3b2	U3b	5.57862
Z4a	Z4	5.57769
C4a1a	C4a1	5.57311
U3a2	U3a	5.57305
B2y	B2	5.57289
no_name2330	no_name2227	5.56675
L0a1b	no_name14	5.5612
X2e1	X2e	5.56045
B5a2a2	B5a2a	5.55718
E1	E	5.55599
G2b2a	G2b2	5.55391
K1a4i	K1a4	5.55059
I2'3	I	5.55009
L2a1c3b	L2a1c3	5.54387
U5b1f	U5b1	5.53996
K1a27	K1a	5.5391
C1b1	C1b	5.53785
T1a	T1	5.5351
Q1a1	Q1a	5.53447
no_name10	L0a1a	5.52245
M73a1	M73a	5.52234
N1b1a	N1b1	5.51681
C4a2b	C4a2	5.51146
C7a1	C7a	5.50978
L0d2b1a	L0d2b1	5.50918
no_name5334	K1a	5.50555
M38a	M38	5.50253
B2c	B2	5.49776
M1a1	M1a	5.49393
G2a1	G2a	5.49261
N9a1'3	N9a	5.48964
M7c1a4	M7c1a	5.48709
M9a1a	M9a1	5.48682
A2af	no_name2240	5.48432
U5b1b	no_name4847	5.48346
D4o	no_name1878	5.47949
I5b	I5	5.47789
L1c3b1	L1c3b	5.47534
B2o	B2	5.47434
X2a	X2a'j	5.47426
Z3d	no_name1132	5.47302
J1c	J1	5.4709
J1b5	J1b	5.46827
no_name1654	D1g	5.46501
U2e2	U2e1'2'3	5.45906
L3f1b	L3f1	5.45708
U2d1	U2d	5.45372
K1a12	K1a	5.4513
C5d2	C5d	5.45079
F1a1	F1a1'4	5.45062
C1b11	C1b	5.44839
Y1	Y	5.44772
K1a1b2	K1a1b	5.44619
L1b2	L1b2'3	5.44368
M2b	M2a'b	5.43837
no_name3995	T2a	5.43764
U6a6b1	U6a6b	5.43612
I5c	I5	5.43311
D4e1	D4e1'3	5.42481
I6b	I6	5.42246
A6	no_name2227	5.41755
P4a1	P4a	5.41331
no_name1596	M62b	5.41318
L2a1h	no_name324	5.41237
no_name4523	B2	5.4121
A2w	no_name2240	5.41072
J1b1b1	J1b1b	5.40859
U5a1a	no_name4737	5.4084
no_name2512	R0a2	5.39573
T2c1e	no_name4081	5.39127
L2c2	L2c	5.38894
U7a3	U7a	5.38394
R7b1	R7b	5.38382
B2q	B2	5.38251
U4b1	U4b	5.37883
M5b1	M5b	5.37814
R0a3	R0a2'3	5.37643
R9b1b	R9b1	5.37382
B4g1a	B4g1	5.37353
M7c1c	M7c1	5.36935
G3a2	G3a1'2	5.36857
L3b1a	L3b1	5.36387
A2k	no_name2240	5.3629
M33a2	M33a2'3	5.36211
M39b1	M39b	5.3583
M2a3	M2a	5.35247
G2b1a	G2b1	5.35171
R0a2f	R0a2	5.35163
L2a1c3a	L2a1c3	5.34571
L3e1f	L3e1	5.34568
B4g2	B4g	5.33833
J2a1a	J2a1	5.33024
R0a2k	R0a2	5.32906
U5a2b	U5a2	5.32821
U1b	U1	5.32554
no_name1005	C1c	5.3253
R8a1a1	R8a1a	5.32319
L2a1e	no_name303	5.31873
B4c1b2c	B4c1b2	5.31762
L1c2b1a1	L1c2b1a	5.31691
R9b1a2	R9b1a	5.31052
U5a1d2	U5a1d	5.30856
no_name607	L3x1	5.30441
K1a2b	K1a2	5.29797
D5a2	D5a	5.29611
L1c1a2	no_name203	5.29388
M71a1a	M71a1	5.29291
X2e2	X2e	5.29259
J2b1	J2b	5.29154
G1a2'3	G1a	5.29019
M7c1a1	M7c1a	5.28582
L3d1b1	L3d1b	5.28313
T2a1	T2a	5.28161
no_name2272	no_name2240	5.27857
HV5	HV	5.27318
Q2a3	Q2a	5.26926
no_name2316	no_name2240	5.26162
R30b1	R30b	5.26099
U5a1c2	U5a1c	5.2609
U3b3	U3b	5.25955
A2u2	A2u	5.25876
L2a1l	no_name331	5.25829
F4b	F4	5.25754
K1a4j	no_name5312	5.25327
J1d5	J1d	5.25136
M5b2b1a	M5b2b1	5.24917
L3i1b	L3i1	5.24677
N9a8	N9a	5.24565
J1d3a	J1d3	5.24015
M10a1a1	M10a1a	5.23367
M5a2	M5a	5.2336
J2a2a	J2a2	5.23077
L3x1a1	L3x1a	5.2268
J2a2b	J2a2	5.22493
M30f	M30	5.2184
G1c	G1	5.21631
M7c1b2	M7c1b	5.21522
A15	no_name2227	5.2097
M11d	no_name1223	5.2071
F1b1c	F1b1	5.20625
J1b1a	J1b1	5.20436
N9b1	N9b	5.19947
J1b1b3	J1b1b	5.19741
Q2a4	Q2a	5.1973
R2b	no_name3669	5.19361
M11c	M11	5.19105
D5b1c	D5b1	5.18607
no_name3920	T1a	5.18406
W5	no_name2100	5.18317
L4b2a2b	L4b2a2	5.18245
U7a4	U7a	5.1794
K1a1b1	K1a1b	5.17887
K1a2c	K1a2	5.17398
D1h	D1	5.17371
N3	N	5.16971
L3d1a2	L3d1a1'2	5.15663
G3b	G3	5.15001
T2c1f	no_name4081	5.14663
M5d	M5a'd	5.14462
X2f	X2	5.14258
D4b1a2	D4b1a	5.13813
C5a	C5	5.1325
K1b2	K1b	5.12289
N1a1a1	no_name1974	5.12234
L3d3b	L3d3	5.12197
N9b2a	N9b2	5.11954
no_name4715	U1a1a	5.11486
U1a1c1	U1a1c	5.10835
M2a1a	M2a1	5.10743
B2r	B2	5.10605
N2a1	N2a	5.10431
U1a1d	U1a1	5.10156
D4b2a	D4b2	5.09807
D5a3a	D5a3	5.09316
T2e	no_name4097	5.09314
L2c4	L2c	5.09047
K1a17	K1a	5.08303
C1d2	no_name1010	5.08157
no_name2611	HV1b	5.08023
L2a1c4	L2a1c	5.0793
L3d6	L3d1'2'3'4'5'6	5.07718
M34a1	M34a	5.07168
K1a4b	K1a4	5.06635
A18	no_name2227	5.06633
A21	no_name2227	5.06633
J1c15	J1c	5.06627
L2a2b1	L2a2b	5.06402
HV1a	HV1a'b'c	5.06392
C7b	no_name1113	5.05851
L0k2a	L0k2	5.05809
L4b2a1	L4b2a	5.05607
no_name1031	C4a1a	5.056
M9a1a1	M9a1a	5.04963
J1d2a	J1d2	5.04905
M9a4a	M9a4	5.04329
M31b1	M31b	5.04327
U3b1a	U3b1	5.04167
no_name2069	N1b1a	5.04154
D4h3a	D4h3	5.03813
B5b3	B5b	5.03736
L3e1b	L3e1	5.03215
HV4a	HV4	5.02864
no_name2064	N1b1a	5.02806
B5b2c	no_name4646	5.02381
M40a	M40	5.02301
I4	I	5.02149
W3a	W3	5.02022
U7a1	U7a	5.01779
D4b1b	D4b1b'd	5.00854
H	HV	5.00591
X2m	X2m'n	5.00264
D5c1	D5c	5.00226
B4c1b2a	B4c1b2	5.00071
L3e1a3	L3e1a	5.00021
K1a1a	K1a1	4.99653
X1c	X1	4.99303
D4s	D4	4.99073
C1b3	C1b	4.98873
B4a1d	B4a1	4.98834
no_name2465	no_name2403	4.97695
U6a3f1	U6a3f	4.97456
no_name4192	R8a1	4.9704
L3h1b2	L3h1b	4.97027
H13	H	4.96776
A2af1	A2af	4.96709
no_name448	L3b1a	4.96219
C1b5	C1b	4.96108
R0a1a	R0a1	4.95301
R8a1a1a	R8a1a1	4.94606
M11a	M11a'b	4.94571
F1f	F1a'c'f	4.94064
A2n	no_name2265	4.93726
U2a1a	U2a1	4.93686
M3c1	no_name730	4.93675
no_name2221	N21	4.93219
C4a2c	C4a2	4.92715
R31b	R31	4.92681
K2b1	K2b	4.92356
D4j	D4	4.91273
J1d1a	J1d1	4.90304
no_name467	L3f1b	4.90246
U2e2a	U2e2	4.89504
L0d1b2b2	L0d1b2b	4.8946
U7b	U7	4.89354
no_name1281	G2a1	4.89323
B2g	B2	4.88784
I1e	I1	4.88691
W1	W	4.88691
D4a3	D4a	4.88628
F2a1	no_name4288	4.88469
M30c	M30	4.88457
U5b1d1	U5b1d	4.88297
U2e1b	U2e1	4.88233
F4a2	F4a	4.87886
M49d	M49	4.87865
L3d1c	L3d1	4.87741
L1c1d1	L1c1d	4.87673
L3d1b3	L3d1b	4.87629
no_name885	M7b1a1	4.8737
U4b1a	U4b1	4.87337
A1	no_name2227	4.87294
A12	no_name2326	4.87187
C1b13	C1b	4.8705
I5a2	I5a	4.86412
C4a1b	C4a1	4.85918
A2o	no_name2265	4.85884
J1b3	J1b	4.85692
I1a	I1	4.84709
L0a1a1	no_name10	4.84524
U5b3	U5b	4.84278
HV0	HV	4.8403
B4a1c4	no_name4432	4.83699
G2a1f	G2a1	4.83476
L2c2b	L2c2	4.82922
Q1e1	Q1e	4.82866
U5b2b1	U5b2b	4.82582
M33c	no_name1491	4.82554
M12b2	M12b	4.82518
R1b1	R1b	4.82105
no_name4271	F1b1	4.81897
F1c1a1	F1c1a	4.81764
T2c1a	T2c1	4.81672
U2e3	U2e1'2'3	4.81547
L2d	L2b'c'd	4.81352
G1a1	G1a	4.8129
B5a1c1	B5a1c	4.80991
L3e1e	L3e1	4.80592
U5b2a1a	U5b2a1	4.80462
M49c1	M49c	4.80412
T2a1b	T2a1	4.78977
R0a2c	R0a2	4.78721
F2f	F2	4.78689
L3e5	L3e3'4'5	4.7866
U3a2a	U3a2	4.78216
I3	I2'3	4.7765
L1c1b1	L1c1b	4.77371
R0a2d	R0a2	4.76585
M24a	M24	4.7637
L2b1b	L2b1	4.76361
M1a1a	M1a1	4.76252
C1b7	no_name979	4.76144
no_name1320	G3a2	4.75716
N1a1a3	N1a1a	4.75655
T1a8	T1a	4.75649
Q2a2	Q2a	4.75567
L2a1l1	L2a1l	4.75566
L3e1d	L3e1	4.75515
T2g1	T2g	4.75452
L2a1f	no_name290	4.75209
K2b2	K2b	4.74049
B4a2b	B4a2	4.74027
HV1c	HV1a'b'c	4.73853
M64	M4"67	4.7375
U6d	no_name5023	4.7373
L3f3	L3f	4.73554
U6a1b3	U6a1b	4.73537
L0a1a3	no_name10	4.73352
M62b1	no_name1596	4.73268
B5a2a1	B5a2a	4.73191
D5a2a	D5a2	4.72518
Z3a	Z3	4.72335
U5b1c	no_name4847	4.72188
T2b	T2	4.71927
B4a4	B4a	4.71903
M24b	M24	4.71637
no_name641	M1a1	4.71291
H13a	H13	4.71239
X2e1a	X2e1	4.70654
L2b1a	L2b1	4.7062
J2b1e	J2b1	4.706
A2af1b	A2af1	4.69906
L2a1a	L2a1	4.6905
U8b1b2	U8b1b	4.68439
D1i	D1	4.68093
A2ao	no_name2246	4.67903
no_name4876	no_name4847	4.6788
no_name3344	H	4.67577
J1b6	J1b	4.67395
N1a1a1a	N1a1a1	4.67375
L0k1a	L0k1	4.67235
T2d1a	T2d1	4.66681
K1a12a	K1a12	4.66327
R7b2	R7b	4.66247
F3b1	no_name4308	4.66107
M7c1b2a	M7c1b2	4.65702
no_name4976	U6a2	4.65306
L2c1a	L2c1	4.6527
T1a1'3	no_name3920	4.64949
R11a	R11	4.64688
R0a3a	R0a3	4.6454
F3a1	no_name4305	4.64106
L2a1b	no_name290	4.64064
M2b1	M2b	4.63945
R1a	R1	4.63826
D1j	D1	4.63769
X2i	no_name2403	4.63509
no_name699	M2a1a	4.63439
B4b1c2	B4b1c	4.63402
H2	H	4.63251
N7a	N7	4.63106
R24a	R24	4.62985
L3b2a	L3b2	4.62553
M39a1	M39a	4.6213
B6a1	B6a	4.62014
no_name332	no_name331	4.61936
T1a2	no_name3920	4.61815
L3a1b	L3a1	4.61296
F1b1a	F1b1	4.61262
M3a1	M3a	4.60914
A2v	no_name2240	4.60208
L0a1c1	L0a1c	4.60172
T2c1d	no_name4081	4.60064
W3a1	W3a	4.59941
B4b1a2	no_name4530	4.59789
U5a2a2	U5a2a	4.5937
A2ad	no_name2240	4.59341
X2b	X2b'd	4.59253
B2a	B2	4.59245
H14	H	4.59118
A2m	no_name2265	4.59075
H20	H	4.58987
L2a1c2	L2a1c	4.58982
T2a3	no_name3995	4.58941
F1d	no_name4258	4.58724
U6a2a	U6a2	4.58656
K1a29	K1a	4.58611
N9b1a	N9b1	4.58182
C4a1a1	C4a1a	4.58122
C1d1d	C1d1	4.57826
G2c	G2a'c	4.57316
D4j1	D4j	4.5698
R30a1c	R30a1	4.56927
N1b1a2	N1b1a	4.56561
J1c10	J1c	4.56555
M43b	M43	4.56153
U8a2	U8a	4.56027
M72	M	4.55904
N1b1a7	no_name2069	4.55869
H13c	H13	4.5536
U5a2c	U5a2	4.55328
D1f2	D1f	4.55265
U7a4a	U7a4	4.55243
M35a2	M35a	4.55172
A20	no_name2227	4.54943
J1d1b	J1d1	4.54657
HV13b	HV13	4.54543
C1b14	C1b	4.53836
D5a1	D5a	4.53789
no_name473	no_name467	4.53709
M5a2a	M5a2	4.53477
Q3a1	no_name1462	4.53464
M7b1a1a	M7b1a1	4.53306
K1a3	K1a	4.53211
D4h3a3	D4h3a	4.52887
R8a1a3	R8a1a	4.52879
K2a	K2	4.5265
D2	D4e1	4.52503
M28a1	M28a	4.52454
B4a1a	B4a1	4.52419
J1c5	J1c	4.52101
K1a4e	K1a4	4.52046
J1c2	J1c	4.51928
M1b2	M1b	4.51816
B4c1b2b	B4c1b2	4.51707
D4i	D4	4.51301
U5b2a2	U5b2a	4.51232
D5b3	D5b	4.51059
Z4a1	Z4a	4.50996
U6a3f2	U6a3f	4.50872
T2i	T2	4.50822
B4d1a	B4d1	4.50604
U1b1	U1b	4.50553
M7a1b	M7a1	4.50099
B4a1e	no_name4423	4.50097
U6b1	U6b	4.49892
B4c1a2a	B4c1a2	4.49231
U4a1	U4a	4.49156
L3x1b	no_name607	4.48964
U2e1f	U2e1	4.48737
J1c15a	J1c15	4.48677
no_name3814	J1c	4.48604
D4b2b	D4b2	4.48359
L2a1l2	L2a1l	4.48286
X2d	X2b'd	4.48064
J2b1d	J2b1	4.47996
J1c17	J1c	4.47982
C4c1	C4c	4.47863
M10a1a1b	M10a1a1	4.47596
L0d2a1	L0d2a	4.4759
M60a2	M60a	4.47585
A2c	no_name2240	4.47574
U5a1f1	U5a1f	4.47198
F1a1c	F1a1	4.47188
L2a1o	no_name331	4.47121
B4c1b2c2	B4c1b2c	4.4689
no_name1834	D4h3a	4.46538
C4a1a2	no_name1031	4.45806
D4b1c	D4b1	4.45721
HV2a	HV2	4.45334
T2f	no_name4114	4.4499
H13a2	H13a	4.44928
U6a3a	U6a3	4.44805
D4h3a5	D4h3a	4.44736
K1a4a1	K1a4a	4.44644
D4a3a	D4a3	4.44527
A6a	A6	4.44273
J1b8	J1b	4.44231
J1b1b1b	J1b1b1	4.43644
L1b1a	L1b1	4.43121
no_name446	L3b1a	4.42685
M5a1	M5a	4.42627
L2c2a	L2c2	4.42271
R11b1b	R11b1	4.42167
U5b2a3	U5b2a	4.42015
L0a2a1a	L0a2a1	4.4201
U5b1b1	U5b1b	4.4195
U7a3a	U7a3	4.41921
B4h1	B4h	4.419
N9b1c	N9b1	4.41778
B4a1c1a	B4a1c1	4.41695
no_name5164	U4b1	4.41686
B2e	B2	4.4116
B2k	B2	4.4116
B2m	B2	4.4116
B2n	B2	4.4116
H5'36	H	4.40835
H30	H	4.40753
M3d1	M3d	4.4075
B4g1b	B4g1	4.40617
X2e2b	X2e2	4.40496
I1b	I1	4.40242
D4j15	D4j	4.40097
U6a1a2	U6a1a	4.40073
J2a2b1	J2a2b	4.40038
L5a1b	L5a1	4.40006
L5a1c	L5a1	4.40006
C1c4	C1c	4.39916
M2a3a	M2a3	4.39716
A24	no_name2227	4.39542
D6c	D6	4.39186
H41	H	4.38708
A15c	A15	4.3843
E1a	E1	4.38328
R8b1	R8b	4.37997
R0a2j	no_name2512	4.37959
B2c1	B2c	4.37944
K1b1b	no_name5361	4.37608
T1a5	T1a	4.37565
T2e1	T2e	4.37562
L3b1a9	no_name448	4.37269
C4a1a6	C4a1a	4.36953
M8a2	M8a2'3	4.36682
A13	no_name2330	4.36538
M12b1a	M12b1	4.36486
J1c8	J1c	4.36464
A2p	no_name2272	4.36195
no_name2037	I5a2	4.35956
no_name3345	no_name3344	4.35778
L3f2a1a	L3f2a1	4.35685
K1a1a2	K1a1a	4.35237
B4f	B4	4.35114
X1a	X1	4.34779
R6a1	R6a	4.34748
C1b13a	C1b13	4.34734
T1a10	T1a	4.34582
U6a5	U6a	4.34392
C1c1	C1c	4.33543
C4a1a4	no_name1031	4.33503
J1c1	J1c	4.33477
A2ap	no_name2316	4.33303
no_name1700	D4a	4.33274
HV4b	HV4	4.33084
L0d1b2b2b	L0d1b2b2	4.33004
N1a3a1	N1a3a	4.32632
H6	H	4.32611
D4g2b1	D4g2b	4.32494
B4c1c	B4c1	4.32385
M27a1	M27a	4.32076
B4d3	B4d1'2'3	4.31562
M30b	M30	4.31427
HV4a1	HV4a	4.3109
M4	no_name743	4.31089
C4d	no_name1079	4.30756
A2q1	A2q	4.30579
F2b1	F2b	4.30395
T2b3	T2b	4.30389
L3d4	L3d1'2'3'4'5'6	4.30166
HV12b	HV12	4.29756
B5a1d	B5a1	4.29667
no_name1922	D5a2a	4.2957
L2a2a	L2a2	4.29509
J1b1a3	J1b1a	4.29252
K1a30	no_name5334	4.29204
F1a4a	F1a4	4.28901
U4a2	U4a	4.28845
L2a1c5	no_name322	4.28426
D5a3a1	D5a3a	4.28019
K1a2a	K1a2	4.27825
H13b	H13	4.27695
U5a2b1	U5a2b	4.27326
C7a1a	C7a1	4.27297
D1n	D1	4.26847
N9a6	N9a	4.26749
C5b1a	C5b1	4.267
W6	no_name2100	4.26416
M37e2	M37e	4.2629
L1c3b1b	L1c3b1	4.25859
R5a2a	R5a2	4.25381
L1c1a1a1	L1c1a1a	4.25306
no_name785	no_name784	4.25208
L2a4b	L2a4	4.25127
L3f3b	L3f3	4.24983
T2a1b2	T2a1b	4.24966
R8a1a1a1	R8a1a1a	4.24559
HV1b3	no_name2611	4.2442
U5b2c	U5b2	4.2432
H105	H	4.23877
C1b12	C1b	4.23875
I3d	I3	4.23706
M9a1a1c	M9a1a1	4.23632
M35a1	M35a	4.23348
W3a1a	W3a1	4.2263
L3e1f1	L3e1f	4.22595
M45a	M45	4.2206
no_name1856	D4j	4.21892
D4e5	D4e	4.21415
L4b2a2c	L4b2a2	4.2124
L0d2c1a	L0d2c1	4.21047
L0d2b1b	L0d2b1	4.2082
K1a1b2b	K1a1b2	4.20738
A2j	no_name2240	4.20709
A5b1	A5b	4.20306
L0a2a1b	L0a2a1	4.20229
K1a24	no_name5334	4.20016
no_name4050	T2b	4.19702
N9b4	N9b	4.19614
M2a1c	M2a1	4.19534
U5a1a2	U5a1a	4.19017
J1d6	J1d	4.18883
no_name2417	X2b	4.18666
K1a8b	K1a8	4.18487
L3e2a	L3e2	4.18433
U5a1b	U5a1	4.18315
A2w1	A2w	4.18225
D1f3	no_name1648	4.17872
L3f1b1	no_name467	4.17698
A2an	no_name2240	4.17578
K1a4c	K1a4	4.17213
U3a2a1	U3a2a	4.1713
L2a1l1a	L2a1l1	4.1702
no_name399	L2d	4.16962
M7c1a1a	M7c1a1	4.16867
U5b2b5	U5b2b	4.16848
K1a4g	K1a4	4.16808
B4a1c3b	B4a1c3	4.16562
I1c	I1	4.16454
L3d1b3a	L3d1b3	4.16306
K1a12a1	K1a12a	4.15881
B5b2a2	B5b2a	4.15774
M30c1	M30c	4.15735
H100	H	4.15029
L2a1l1b	L2a1l1	4.14986
W8	no_name2100	4.14773
D4l2	D4l	4.14747
X2c	no_name2403	4.14637
K1a4h	K1a4	4.1446
J1b9	J1b	4.14335
U4d1	U4d	4.14159
no_name2642	HV	4.14136
R2b1	R2b	4.14012
N1b1a5	N1b1a	4.13761
no_name779	M30	4.13672
T2c1d1	T2c1d	4.13581
B5a1b	B5a1	4.1344
B2y1	B2y	4.13209
N1b2	N1b	4.121
H20a	H20	4.12049
F4a1b	F4a1	4.11922
HV0a	HV0	4.11917
J1d4	J1d	4.11674
U5b1f1	U5b1f	4.11425
D1g2	no_name1654	4.11048
Z4a1a	Z4a1	4.10663
A2af1a	A2af1	4.10034
W4	no_name2100	4.09942
B5a1c2	B5a1c	4.09921
H2a	H2	4.09904
B4i1	B4i	4.09838
L2c3a	L2c3	4.09598
M35b4	M35b	4.09571
K1a31	no_name5334	4.0955
no_name4111	T2e	4.0937
L3e5b	L3e5	4.09354
N2a2	N2a	4.09283
D4e4	D4e	4.08774
M28a7	M28a	4.08621
H44	H	4.08527
U5b1c1	U5b1c	4.08226
H4	H	4.0818
D4g2a1	D4g2a	4.08179
L0k2a1	L0k2a	4.07994
F1a3a	no_name4242	4.07632
D4h3a1	D4h3a	4.07591
J1d1a1	J1d1a	4.07546
L3f1b2	no_name467	4.07503
Q1c	no_name1428	4.07498
U4c2	U4c	4.07474
N1b1a8	no_name2069	4.07349
U1a1c1c	U1a1c1	4.0718
U4b1b	no_name5164	4.06631
Y1b	Y1	4.06535
H14a	H14	4.06203
L0d1b2a	L0d1b2	4.06137
K1a17a	K1a17	4.06026
L0d1a1b	L0d1a1	4.05955
U5b3a	U5b3	4.05877
H13c1	H13c	4.05871
M11b1a	M11b1	4.05786
T2e2	T2e	4.05597
D4a5	D4a	4.05584
L3b1a5	L3b1a	4.05511
D4a3b	D4a3	4.0533
C5c	no_name1095	4.05251
D1j1	D1j	4.05157
M8a3	M8a2'3	4.05145
G1b	G1	4.04177
Z1a	Z1	4.04138
J2a2a1	J2a2a	4.03455
A11b	no_name2354	4.03423
R11b1a	R11b1	4.03325
R31a	R31	4.0321
U5b3g	U5b3	4.0314
L2b1a2	L2b1a	4.03091
B5b3b	B5b3	4.02989
U5b3b	U5b3	4.02803
M66a	M66	4.02595
H13a1	H13a	4.02591
A2ac	no_name2240	4.02433
L3e2b	L3e2	4.02245
L3e1b1	L3e1b	4.0214
A2d	no_name2240	4.01784
M3a2	M3a	4.01776
no_name295	L2a1b	4.01681
J2a1a1	J2a1a	4.01553
U5a1i	U5a1	4.01293
N1a1a1a3	N1a1a1a	4.00607
T2b7	T2b	4.00497
H60	H	4.00424
H78	H	4.00397
K1e	no_name5398	4.00262
U1b2	U1b	3.99561
R8a1a1b	R8a1a1	3.99429
R8a1a1c	R8a1a1	3.99429
B4k	no_name4338	3.9908
U2e1c	U2e1	3.99045
J1c2e	J1c2	3.98697
T1a3	T1a1'3	3.98655
J2b1c	J2b1	3.98106
L2a1m	no_name331	3.98075
R0a2a	R0a2	3.97918
D5c2	no_name1957	3.97546
no_name4005	T2b3	3.97204
J2b1g	J2b1	3.96865
D5a2a1	no_name1922	3.96713
T2g1b	T2g1	3.9665
I3a	I3	3.96513
T1a9	T1a	3.96215
Q1a1a	Q1a1	3.96178
M3c1a	M3c1	3.95768
X2a1	X2a	3.95696
B4a2a	B4a2	3.95592
L3h2	L3h	3.95351
D5a1a	D5a1	3.95037
L2a1a2	L2a1a	3.94205
H104	H	3.94155
C4a1a3	no_name1031	3.94058
L0d1b1c	no_name105	3.93965
J2a1a2	J2a1a	3.9381
T2l	T2	3.93803
H95	H	3.9369
I2	I2'3	3.9341
J2b1a	J2b1	3.93297
F1b1b	F1b1	3.93293
no_name956	M8a2	3.93077
N9b1c1	N9b1c	3.93064
M1a8a	M1a8	3.93021
J1d3a2	J1d3a	3.93011
no_name5324	K1a	3.92781
M1a1h	M1a1	3.92424
M10a1a1b2	M10a1a1b	3.92188
L2b1a4	L2b1a	3.92184
U3b2b	U3b2	3.91854
T1a1	T1a1'3	3.91542
M7b1a1f	no_name885	3.91521
B4c1a1	B4c1a	3.91361
H26	H	3.91347
no_name3488	H	3.91191
K3	K	3.91153
T2b4	T2b	3.91051
M41	M24'41	3.91012
T2e1a	T2e1	3.90964
J1b3b	J1b3	3.90868
D4b1a2a	D4b1a2	3.90754
M5a4	M5a	3.90292
no_name4619	B5a2a1	3.90146
T2d1b	T2d1	3.89952
U6a4	U6a	3.89718
A2ak	no_name2240	3.89676
N9a2	N9a2'4'5'11	3.89458
D1d	D1	3.89448
M74a	M74	3.89426
T2f8	T2f	3.89411
U5a2b4	U5a2b	3.8923
U4b2	U4b	3.88865
L2c2b2	L2c2b	3.88508
HV19	HV	3.88487
M28a2	no_name1405	3.88392
M2b3	M2b	3.88315
J1b1a1	J1b1a	3.87975
M65a1	M65a	3.87842
U4b3	U4b	3.87817
U6a1b1	U6a1b	3.87811
L5b1a	L5b1	3.87807
T2g1a	T2g1	3.87743
F2c1	F2c	3.87602
L2a1f1	L2a1f	3.87584
W1h	W1	3.87494
B2a4	B2a	3.87346
A2ag	no_name2240	3.87248
M7c1c2	M7c1c	3.87199
L0d1a1a	L0d1a1	3.87157
U1a1c1d	U1a1c1	3.87112
R8a1a2	R8a1a	3.86699
G2b2c	G2b2	3.86644
B4c2	B4c	3.86326
U2e2a1	U2e2a	3.86113
H15	H	3.85716
H1	H	3.85672
no_name590	L3e5	3.85607
M2a1a2	M2a1a	3.85303
D5b4	D5b	3.85302
F1b1a1	F1b1a	3.84896
M3d1a	M3d1	3.84858
W3a1a1	W3a1a	3.84734
L0d1b2b1b	L0d1b2b1	3.84633
M1a3	M1a	3.84629
U5b1e	no_name4876	3.84437
A2v1	A2v	3.84356
C4b	C4a'b'c	3.84257
H5	H5'36	3.8413
M9a1a1c1	M9a1a1c	3.83882
L3b1a9a	L3b1a9	3.83701
M1a1e	M1a1	3.834
H58	H	3.83307
T2b23	T2b	3.83163
U5a2a2a	U5a2a2	3.82808
J1c1b	J1c1	3.82662
N1b1a2a	N1b1a2	3.82611
J1c10a	J1c10	3.82606
L2a1n	no_name331	3.82552
L2a1d1	L2a1d	3.82546
M10a1b	M10a1	3.8246
M7c1a2a	M7c1a2	3.82403
U3b2c	U3b2	3.8228
H13a2b	H13a2	3.81911
M1a1b	M1a1	3.81566
H28	H	3.81547
J1c6	J1c	3.81536
M18b	M18	3.81217
M9a4a2	M9a4a	3.81149
H71	H	3.81091
T2b31	T2b	3.80997
T2b37	T2b	3.80997
G2a1d	no_name1281	3.80995
L2a1c3b1	L2a1c3b	3.8074
K1a1a1	K1a1a	3.80536
M49a	M49	3.8
U5b2b2	U5b2b	3.79402
J2a2c	J2a2	3.79088
L5a1a	L5a1	3.78789
M1a1f	M1a1	3.78506
R7a1	R7a	3.78325
K2a2	K2a	3.78212
Z3a1	Z3a	3.78137
P1d2a	P1d2	3.78116
H55	H	3.77931
U3b2a	U3b2	3.77547
A2al	no_name2240	3.77409
B4d3a	B4d3	3.77237
H30b	H30	3.76808
M6a1a	M6a1	3.76766
H13a2a	H13a2	3.76639
U6a2c	no_name4976	3.76433
M7a1a	M7a1	3.76414
K1a3a	K1a3	3.76173
M2b2	M2b	3.75991
W5a	W5	3.75811
M28a6	M28a	3.75703
U5a2b1c	U5a2b1	3.75496
U4a1a	U4a1	3.75491
B4a1a3	B4a1a	3.75491
T2a1b1	T2a1b	3.753
X2o	no_name2403	3.75246
L3f1b5	no_name467	3.74917
no_name169	L1b1a	3.74909
C7a1c	C7a1	3.74739
L0d1b2b2c	L0d1b2b2	3.74443
T2b21	no_name4050	3.74247
K1a4a1b	K1a4a1	3.74166
L3d1d	L3d1	3.73946
L2a1c3b2	L2a1c3b	3.73572
T2a1b2a	T2a1b2	3.73545
K1b1a	no_name5361	3.7319
M28a5	M28a	3.73092
HV12b1	HV12b	3.73062
W3a1b	W3a1	3.72713
A2k1	A2k	3.72673
H6a	H6	3.72655
U6a6b2	U6a6b	3.72634
L3b1a2	L3b1a	3.7257
L0a2a2	L0a2a	3.72281
B2a2	B2a	3.72229
L4b1a	L4b1	3.71671
N9a9	N9a	3.7137
R2a	no_name3670	3.7095
W5b	W5	3.70899
X2e2c	X2e2	3.70478
H14a2	H14a	3.70283
R9b1a2b	R9b1a2	3.70086
L2b3a	L2b3	3.69923
B2a1	B2a	3.69761
C1b13b	C1b13	3.69727
H20a1	H20a	3.69651
L2e1a	L2e1	3.69559
J1c11	J1c	3.69507
no_name1865	D4j	3.69465
D5a2b	D5a2	3.69409
A15b	A15	3.69382
B5b2a1	B5b2a	3.69378
M7b1a1e	no_name885	3.69366
R0a2h	R0a2	3.69176
B5b2a2a	B5b2a2	3.69168
no_name2088	W1	3.69122
L3e5a	L3e5	3.69071
N11a1	N11a	3.68412
A2t	no_name2240	3.68185
H67	H	3.67918
M1a4	M1a	3.67224
L2c2b1	L2c2b	3.67146
L2a1p	no_name331	3.67134
U5b2b1a	U5b2b1	3.67039
U5b1d2	U5b1d	3.67
C4a2a	C4a2	3.66898
U6a7c1	U6a7c	3.66876
T1b	T1	3.66794
D4h1a	D4h1	3.66689
T2i1	T2i	3.66344
L0a1e	L0a1	3.66285
C1d1b	C1d1	3.66127
L3f1b4	no_name473	3.65962
K1a1b1b	K1a1b1	3.65865
no_name723	M3a1	3.65828
B4b1a2b	B4b1a2	3.65776
L2a1f2	L2a1f	3.65772
C4a1a4a	C4a1a4	3.65212
D5b1b	D5b1	3.65191
U2e1a	U2e1	3.64867
U1b3	U1b	3.64858
L3e5d	L3e5	3.64129
H7	H	3.64123
W7	no_name2100	3.63612
W9	no_name2100	3.63612
no_name3546	H	3.63541
M5a2a1	M5a2a	3.63261
L0a1b1	L0a1b	3.63223
K1a1b2a	K1a1b2	3.63156
M9a1b	M9a1	3.63091
D4n	D4	3.62962
J1c2a	J1c2	3.62904
L1b1a1'4	L1b1a	3.62881
C4a1a2a	C4a1a2	3.62816
no_name1924	D5a2a1	3.6267
U4b1b1	U4b1b	3.6249
no_name750	M65a	3.62452
U5a1g	no_name4737	3.62323
V	HV0a	3.62246
B5a2a2a	B5a2a2	3.62144
HV5b	HV5	3.6199
D4b2b4	D4b2b	3.61971
C1b5b	C1b5	3.61713
U4a2c	U4a2	3.61663
no_name3817	no_name3814	3.6155
A5b1c	A5b1	3.61512
C1b9	C1b	3.61467
J1c3	J1c	3.61467
M1b2c	M1b2	3.61453
F1b1f	no_name4271	3.61423
H42	H	3.61403
K1a4j1	K1a4j	3.60925
U6a7a	U6a7	3.60912
B2i2	B2i	3.60836
no_name4896	U5b2a1a	3.60819
M11a2	M11a	3.60765
M13a2	M13a	3.60722
L2a1l1a2	L2a1l1a	3.60618
U6a2b	U6a2	3.60585
C4a2b2	C4a2b	3.60407
D6a2	D6a	3.60141
D4c2	D4c	3.60116
N9a10a	N9a10	3.59959
B5b1c	B5b1	3.5985
E2	E	3.59771
R8a1a1a2	R8a1a1a	3.5971
K1a12a1a	K1a12a1	3.59703
H14b	H14	3.5957
D4e1a	D4e1	3.59536
C1d1c	C1d1	3.59121
M30g	M30	3.58685
M39c	M39	3.58428
F1a1a	F1a1	3.58242
D2a'b	D2	3.58054
B5b2c1	B5b2c	3.57773
H66	H	3.57734
L2a1c1	no_name305	3.57525
H2a2	H2a	3.57485
U5a2a1	U5a2a	3.57451
L3e2a1	L3e2a	3.57422
H4a	H4	3.57257
B4a1a5	B4a1a	3.57117
U4d3	U4d	3.56946
U2e1b2	U2e1b	3.56839
B4b1a3	no_name4530	3.56691
L0d2a1a	L0d2a1	3.56348
T2f6	T2f	3.55992
L2d1	no_name399	3.55777
H20c	H20	3.55686
D4j3	no_name1856	3.5567
F1d1	F1d	3.5552
B5a1a	B5a1	3.55387
H53	H	3.55371
H92	H	3.55371
A2x	no_name2240	3.55364
D4b2b2	D4b2b	3.55341
G3b1	G3b	3.55249
A5b1b	A5b1	3.5513
A2af1a1	A2af1a	3.54976
D4j1b	D4j1	3.54748
A2a	A2	3.54638
no_name2628	HV4a1	3.5449
T2k	T2	3.5419
U8a1a	U8a1	3.53782
H35	H	3.53646
U5b2a3a	U5b2a3	3.53612
U5b1c1a	U5b1c1	3.53537
K2b1a	K2b1	3.53516
B4a2b1	B4a2b	3.53444
R0a2g	R0a2	3.53417
C1b5a	C1b5	3.53097
M36a	M36	3.53075
F1b1e	no_name4271	3.52894
J2b1b	J2b1	3.52768
[truncated: 3,440 more rows]
