# Supplementary material for: Big data analysis of human mitochondrial DNA substitution models: a regression approach
Source: BMC Genomics. 2018 Oct 19;19:759. doi: 10.1186/s12864-018-5123-x (PMC6195736; doi:10.1186/s12864-018-5123-x)
Supplement: Supplementary file 3 — Table S3. All rRNA models ordered by their minimal AIC score. (XLSX 65 kb) [file 12864_2018_5123_MOESM3_ESM.xlsx]

## Sheet: unique_models_rRNA
Table S3. All rRNA models ordered by their minimal AIC score (out of Poisson and NB AIC scores). Each categorical variable obtains one of the following signs: / , + and - that mark partitioning, inclusion as an explaining variable and omitting the variable correspondingly. The value 'all' in the response column means that all substitutions were modeled together; the value 'ti/tv' means transition…
# Model	CG Pair	Right Neighbor	Left Neighbor	Genes	Nucleotide	Response	# of Models	AIC NB	AIC Poisson	Log Likelihood NB	Log Likelihood Poisson	# df NB	# df Poisson
1	+	/	-	+	/	all	16	4518.93	7498.1	-2191.46	-3697.05	68	52
2	+	/	-	-	/	all	16	4522.8	7755.88	-2209.4	-3841.94	52	36
3	/	+	-	+	/	all	6	4523.85	7726.32	-2223.93	-3831.16	38	32
4	-	/	-	+	/	all	16	4525.91	8111.99	-2198.95	-4008	64	48
5	/	+	-	-	/	all	6	4526.4	7734.08	-2231.2	-3841.04	32	26
6	/	/	-	-	/	all	20	4526.89	7506.66	-2205.45	-3714.33	58	39
7	/	/	-	+	/	all	20	4527.45	7342.72	-2186.73	-3613.36	77	58
8	-	/	-	-	/	all	16	4527.74	8525.82	-2215.87	-4230.91	48	32
9	-	+	-	+	/	all	4	4529.74	8563.15	-2236.87	-4257.57	28	24
10	-	+	-	-	/	all	4	4530.31	8630.77	-2241.15	-4295.39	24	20
11	+	+	-	+	/	all	4	4530.47	8344.42	-2236.24	-4147.21	29	25
12	+	+	/	-	/	all	16	4531.41	7365.29	-2169.7	-3602.65	96	80
13	-	+	/	-	/	all	16	4531.41	7365.29	-2169.7	-3602.65	96	80
14	+	+	-	-	/	all	4	4531.69	8378.4	-2240.84	-4168.2	25	21
15	/	+	/	-	/	all	20	4539.39	7359.41	-2165.69	-3595.71	104	84
16	+	+	/	+	/	all	16	4540.45	7325.65	-2158.22	-3566.82	112	96
17	-	+	/	+	/	all	16	4540.45	7325.65	-2158.22	-3566.82	112	96
18	/	+	+	+	/	all	6	4540.85	7679.92	-2218.43	-3793.96	52	46
19	/	+	+	-	/	all	6	4541.79	7684.59	-2224.89	-3802.3	46	40
20	+	+	+	+	/	all	4	4541.8	8296.46	-2230.9	-4112.23	40	36
21	-	+	+	+	/	all	4	4541.8	8296.46	-2230.9	-4112.23	40	36
22	+	/	+	+	/	all	16	4543.4	7273.59	-2159.7	-3540.79	112	96
23	-	/	+	+	/	all	16	4543.4	7273.59	-2159.7	-3540.79	112	96
24	+	/	+	-	/	all	16	4543.46	7541.66	-2175.73	-3690.83	96	80
25	-	/	+	-	/	all	16	4543.46	7541.66	-2175.73	-3690.83	96	80
26	+	+	+	-	/	all	4	4543.48	8331.85	-2235.74	-4133.92	36	32
27	-	+	+	-	/	all	4	4543.48	8331.85	-2235.74	-4133.92	36	32
28	/	/	+	-	/	all	20	4545.95	7286.15	-2170.97	-3560.08	102	83
29	/	+	-	/	/	all	12	4546.21	7378.57	-2209.1	-3637.28	64	52
30	/	+	/	+	/	all	20	4547.9	7319.51	-2149.95	-3555.75	124	104
31	-	+	-	/	/	all	8	4548.08	8190.57	-2226.04	-4055.29	48	40
32	+	/	-	/	/	all	32	4549.36	7433.07	-2170.68	-3644.54	104	72
33	+	+	-	/	/	all	8	4549.62	7868.55	-2224.81	-3892.27	50	42
34	/	/	+	+	/	all	20	4550.56	7115.99	-2154.28	-3455.99	121	102
35	-	/	-	/	/	all	32	4552.52	8080.45	-2180.26	-3976.23	96	64
36	/	/	-	/	/	all	40	4552.95	7273.79	-2162.48	-3559.89	114	77
37	/	+	+	/	/	all	12	4562.52	7287.38	-2189.26	-3563.69	92	80
38	+	+	+	/	/	all	8	4563.51	7731.29	-2209.76	-3801.64	72	64
39	-	+	+	/	/	all	8	4563.51	7731.29	-2209.76	-3801.64	72	64
40	+	+	/	/	/	all	32	4564.54	6852.6	-2090.27	-3266.3	192	160
41	-	+	/	/	/	all	32	4564.54	6852.6	-2090.27	-3266.3	192	160
42	-	-	-	-	/	all	4	4570.25	8837.78	-2273.12	-4410.89	12	8
43	/	+	/	/	/	all	40	4571.16	6853.5	-2085.58	-3262.75	200	164
44	+	/	+	+	+	all	4	4571.36	7826.44	-2241.68	-3873.22	44	40
45	+	-	-	-	/	all	4	4571.81	8568.17	-2271.91	-4274.09	14	10
46	/	+	-	+	+	all	-	4572.82	7881.95	-2265.41	-3922.97	21	18
47	+	/	-	+	+	all	4	4573.05	7924.13	-2254.52	-3934.06	32	28
48	-	-	/	-	/	all	16	4573.48	8057.95	-2238.74	-3996.98	48	32
49	/	/	-	+	+	all	9	4573.78	7609.86	-2242.89	-3768.93	44	36
50	-	-	-	+	/	all	4	4574.14	8778.84	-2271.07	-4377.42	16	12
51	/	/	-	-	+	all	9	4574.2	7638.14	-2251.1	-3791.07	36	28
52	+	/	+	-	+	all	4	4574.69	7946.5	-2247.35	-3937.25	40	36
53	+	-	-	+	/	all	4	4575.37	8538.66	-2269.68	-4255.33	18	14
54	/	/	+	-	+	all	9	4575.63	7537.06	-2236.82	-3725.53	51	43
55	/	+	-	-	+	all	-	4576.66	7894.1	-2270.33	-3932.05	18	15
56	/	-	-	-	/	all	6	4576.85	8234.16	-2270.43	-4105.08	18	12
57	+	/	-	-	+	all	4	4576.92	8050.26	-2260.46	-4001.13	28	24
58	/	/	+	+	+	all	9	4577.04	7512.4	-2229.52	-3705.2	59	51
59	+	-	/	-	/	all	16	4577.89	8059.36	-2236.95	-3993.68	52	36
60	/	-	-	+	/	all	6	4579.3	8221.71	-2265.65	-4092.86	24	18
61	/	+	+	+	+	all	-	4580.27	7867.11	-2263.13	-3909.56	27	24
62	+	/	+	/	+	all	8	4581.6	7485.1	-2210.8	-3670.55	80	72
63	-	-	/	+	/	all	16	4581.74	8006.65	-2226.87	-3955.32	64	48
64	-	-	+	-	/	all	4	4582.06	8527.27	-2267.03	-4243.64	24	20
65	+	-	+	-	/	all	4	4582.37	8527.67	-2266.19	-4242.84	25	21
66	/	+	+	-	+	all	-	4582.92	7877.01	-2267.46	-3917.5	24	21
67	/	/	-	/	+	all	18	4583.19	7445.06	-2221.59	-3667.53	70	55
68	+	/	-	/	+	all	8	4583.56	7646.63	-2235.78	-3775.32	56	48
69	-	/	+	+	+	all	4	4583.59	8140.7	-2251.8	-4034.35	40	36
70	/	+	/	/	+	all	18	4583.87	7342.91	-2193.94	-3587.45	98	84
71	/	/	+	/	+	all	18	4584.02	7288	-2192.01	-3559	100	85
72	/	+	/	+	+	all	9	4584.32	7695.42	-2230.16	-3794.71	62	53
73	-	/	+	/	+	all	8	4584.35	7685.22	-2220.17	-3778.61	72	64
74	-	-	+	+	/	all	4	4585.15	8496.62	-2264.57	-4224.31	28	24
75	+	-	+	+	/	all	4	4585.26	8496.9	-2263.63	-4223.45	29	25
76	-	/	+	/	/	all	32	4585.44	7074.19	-2100.72	-3377.09	192	160
77	+	/	+	/	/	all	32	4585.44	7074.19	-2100.72	-3377.09	192	160
78	-	/	+	-	+	all	4	4585.84	8319.53	-2256.92	-4127.76	36	32
79	/	-	/	-	/	all	20	4585.97	8053.38	-2232.99	-3986.69	60	40
80	+	-	/	+	/	all	16	4586.17	8008.08	-2225.08	-3952.04	68	52
81	-	-	-	/	/	all	8	4586.26	8762.71	-2269.13	-4365.35	24	16
82	/	/	+	/	/	all	40	4586.76	6921.72	-2091.38	-3295.86	202	165
83	/	+	/	-	+	all	9	4587.82	7709.22	-2240.91	-3810.61	53	44
84	+	-	-	/	/	all	8	4587.95	8460.25	-2265.98	-4210.12	28	20
85	-	/	-	/	+	all	8	4588.46	8270.05	-2246.23	-4095.03	48	40
86	-	/	-	+	+	all	4	4589.18	8528.87	-2266.59	-4240.44	28	24
87	/	-	+	-	/	all	6	4590.17	8177.27	-2263.09	-4062.64	32	26
88	/	+	-	/	+	all	6	4590.4	7690.06	-2259.2	-3815.03	36	30
89	+	/	/	+	+	all	16	4591.91	7362.14	-2183.95	-3585.07	112	96
90	-	/	/	+	+	all	16	4591.91	7362.14	-2183.95	-3585.07	112	96
91	/	-	-	/	/	all	12	4592.77	8139.12	-2260.38	-4045.56	36	24
92	-	/	-	-	+	all	4	4592.89	8693.61	-2272.44	-4326.8	24	20
93	/	-	/	+	/	all	20	4593.2	8001.78	-2216.6	-3940.89	80	60
94	/	-	+	+	/	all	6	4593.43	8167.64	-2258.72	-4051.82	38	32
95	-	+	/	/	+	all	8	4594.62	7873.43	-2225.31	-3872.72	72	64
96	-	+	/	+	+	all	4	4594.8	8264.51	-2257.4	-4096.26	40	36
97	-	-	/	/	/	all	32	4595.17	7872.31	-2201.59	-3872.16	96	64
98	/	+	+	/	+	all	6	4595.86	7663.3	-2249.93	-3789.65	48	42
99	+	+	-	+	+	all	/	4595.96	8680.21	-2285.98	-4329.11	12	11
100	+	-	+	/	/	all	8	4596.11	8336.99	-2248.06	-4126.5	50	42
101	-	-	+	/	/	all	8	4596.38	8339.65	-2250.19	-4129.83	48	40
102	-	+	-	+	+	all	/	4597.95	8853.89	-2288.98	-4417.94	10	9
103	+	+	+	+	+	all	/	4598.59	8664.43	-2284.29	-4318.22	15	14
104	+	-	/	/	/	all	32	4599.5	7868.06	-2195.75	-3862.03	104	72
105	-	+	/	-	+	all	4	4599.55	8333.74	-2263.78	-4134.87	36	32
106	+	+	-	-	+	all	/	4600.62	8723.69	-2289.31	-4351.85	11	10
107	-	+	+	+	+	all	/	4601.62	8772.75	-2287.81	-4374.37	13	12
108	/	/	/	+	+	all	24	4601.79	7182.82	-2167.9	-3481.41	133	110
109	+	+	/	+	+	all	4	4602.58	8267.53	-2257.29	-4093.77	44	40
110	/	-	+	/	/	all	12	4603.06	8042.71	-2237.53	-3969.36	64	52
111	-	+	-	-	+	all	/	4603.08	8909.42	-2292.54	-4446.71	9	8
112	+	+	+	-	+	all	/	4603.88	8708.35	-2287.94	-4341.17	14	13
113	+	/	/	-	+	all	16	4604.08	7615.43	-2206.04	-3727.71	96	80
114	-	/	/	-	+	all	16	4604.08	7615.43	-2206.04	-3727.71	96	80
115	+	+	/	/	+	all	8	4604.86	7878.42	-2222.43	-3867.21	80	72
116	-	+	-	/	+	all	+	4606.77	8707.91	-2285.38	-4337.95	18	16
117	/	/	/	-	+	all	24	4607.25	7337.36	-2193.63	-3581.68	110	87
118	+	+	/	-	+	all	4	4607.31	8336.95	-2263.65	-4132.47	40	36
119	-	+	+	-	+	all	/	4607.39	8825.64	-2291.69	-4401.82	12	11
120	/	-	/	/	/	all	40	4608.08	7868.61	-2192.04	-3858.31	112	76
121	/	/	/	+	/	all	64	4609.57	6814.06	-2054.79	-3219.03	250	188
122	+	/	/	+	/	all	64	4609.57	6814.06	-2054.79	-3219.03	250	188
123	-	/	/	+	/	all	64	4609.57	6814.06	-2054.79	-3219.03	250	188
124	+	+	-	/	+	all	+	4609.68	8473.93	-2282.84	-4216.97	22	20
125	-	+	+	/	+	all	+	4611.14	8550.46	-2281.57	-4253.23	24	22
126	+	+	+	/	+	all	+	4613.5	8441.05	-2278.75	-4194.53	28	26
127	/	/	/	-	/	all	64	4613.99	7108.15	-2118.99	-3428.07	188	126
128	+	/	/	-	/	all	64	4613.99	7108.15	-2118.99	-3428.07	188	126
129	-	/	/	-	/	all	64	4613.99	7108.15	-2118.99	-3428.07	188	126
130	/	-	-	+	+	all	-	4627.08	8283.12	-2298.54	-4129.56	15	12
131	/	-	-	-	+	all	-	4630	8297.35	-2303	-4139.68	12	9
132	+	/	/	/	+	all	32	4630.56	7075.31	-2123.28	-3377.66	192	160
133	-	/	/	/	+	all	32	4630.56	7075.31	-2123.28	-3377.66	192	160
134	/	-	+	+	+	all	-	4633.49	8263.58	-2295.74	-4113.79	21	18
135	/	/	/	/	+	all	48	4634.23	6971.15	-2107.11	-3316.58	210	169
136	/	-	/	/	+	all	18	4635.01	8076.33	-2249.51	-3984.17	68	54
137	/	-	+	-	+	all	-	4635.4	8276.19	-2299.7	-4123.1	18	15
138	+	-	-	+	+	all	/	4636.28	8766.62	-2309.14	-4375.31	9	8
139	-	-	-	+	+	all	/	4636.51	8951.49	-2311.25	-4469.75	7	6
140	/	+	/	/	-	all	18	4636.62	7974.64	-2242.31	-3925.32	76	62
141	/	-	/	+	+	all	9	4637.7	8183.23	-2271.85	-4053.61	47	38
142	+	-	+	+	+	all	/	4637.7	8749.25	-2306.85	-4363.63	12	11
143	-	-	/	/	+	all	8	4638.43	8426.16	-2271.22	-4173.08	48	40
144	-	-	/	+	+	all	4	4638.76	8559.32	-2291.38	-4255.66	28	24
145	/	-	-	/	+	all	6	4638.78	8199.54	-2295.39	-4081.77	24	18
146	+	-	-	-	+	all	/	4638.79	8807.02	-2311.39	-4396.51	8	7
147	-	-	-	-	+	all	/	4638.94	9001.59	-2313.47	-4495.8	6	5
148	-	-	+	+	+	all	/	4639.05	8859.17	-2309.52	-4420.59	10	9
149	+	-	+	-	+	all	/	4641.08	8790.62	-2309.54	-4385.31	11	10
150	/	-	+	/	+	all	6	4641.52	8171.52	-2284.76	-4055.76	36	30
151	-	-	+	-	+	all	/	4642.21	8908.7	-2312.11	-4446.35	9	8
152	/	-	/	-	+	all	9	4642.26	8200.8	-2283.13	-4071.4	38	29
153	-	-	/	-	+	all	4	4642.5	8620	-2297.25	-4290	24	20
154	/	+	/	+	-	all	9	4642.58	8280.07	-2270.29	-4098.04	51	42
155	+	-	/	+	+	all	4	4644.85	8564.23	-2290.43	-4254.11	32	28
156	-	-	-	/	+	all	+	4645.55	8911.2	-2310.77	-4445.6	12	10
157	+	/	+	+	-	all	4	4646.32	8465.57	-2290.16	-4203.78	33	29
158	+	-	/	/	+	all	8	4647	8427.51	-2267.5	-4165.76	56	48
159	+	/	/	+	-	all	16	4647.04	8133.22	-2251.52	-4010.61	72	56
160	/	+	/	-	-	all	9	4647.6	8290.37	-2281.8	-4112.18	42	33
161	+	/	+	/	-	all	8	4647.66	8212.65	-2265.83	-4056.33	58	50
162	+	-	-	/	+	all	+	4647.66	8678.27	-2307.83	-4325.14	16	14
163	-	-	+	/	+	all	+	4648.03	8753.52	-2306.02	-4360.76	18	16
164	+	-	/	-	+	all	4	4648.48	8625.11	-2296.24	-4288.55	28	24
165	+	-	+	/	+	all	+	4648.95	8648.45	-2302.47	-4304.23	22	20
166	+	/	+	-	-	all	4	4649.51	8583.65	-2295.76	-4266.82	29	25
167	/	/	+	/	-	all	18	4650.42	7958.15	-2247.21	-3916.07	78	63
168	/	/	+	-	-	all	9	4651.13	8126.81	-2285.56	-4031.4	40	32
169	/	/	+	+	-	all	9	4652.54	8099.6	-2278.27	-4009.8	48	40
170	/	+	+	+	-	all	-	4653.16	8373.81	-2302.58	-4165.9	24	21
171	/	+	-	+	-	all	-	4654.91	8410.55	-2309.46	-4190.27	18	15
172	/	/	/	+	-	all	24	4656.42	7921.5	-2235.21	-3890.75	93	70
173	/	+	+	-	-	all	-	4656.79	8390.36	-2307.4	-4177.18	21	18
174	+	+	/	/	-	all	8	4659.24	8584.01	-2271.62	-4242	58	50
175	/	+	-	-	-	all	-	4659.29	8427.26	-2314.64	-4201.63	15	12
176	/	/	-	-	-	all	9	4661.97	8229.96	-2305.98	-4097.98	25	17
177	+	/	-	+	-	all	4	4662.3	8567.9	-2310.15	-4266.95	21	17
178	+	/	/	-	-	all	16	4662.45	8408.96	-2275.22	-4164.48	56	40
179	/	+	+	/	-	all	6	4662.65	8169.93	-2289.32	-4048.97	42	36
180	+	+	/	+	-	all	4	4662.66	8929.82	-2298.33	-4435.91	33	29
181	/	/	-	+	-	all	9	4663.14	8200.23	-2298.57	-4075.12	33	25
182	+	/	-	-	-	all	4	4664.14	8698.07	-2315.07	-4336.03	17	13
183	/	/	/	-	-	all	24	4666.3	8054.61	-2263.15	-3980.31	70	47
184	/	+	-	/	-	all	6	4666.32	8211.72	-2303.16	-4081.86	30	24
185	+	/	/	/	-	all	32	4667.95	7973.29	-2221.98	-3906.64	112	80
186	+	+	/	-	-	all	4	4669.01	9004.06	-2305.5	-4477.03	29	25
187	+	/	-	/	-	all	8	4669.91	8399.3	-2300.95	-4173.65	34	26
188	/	/	-	/	-	all	18	4669.98	8139.19	-2286.99	-4036.6	48	33
189	+	+	+	+	-	all	/	4670.82	9219.87	-2323.41	-4598.94	12	11
190	/	/	/	/	-	all	48	4672.68	7851.49	-2206.34	-3836.75	130	89
191	+	+	+	-	-	all	/	4677.25	9279.51	-2327.62	-4629.76	11	10
192	+	+	-	+	-	all	/	4677.66	9264.37	-2329.83	-4624.19	9	8
193	-	+	/	/	-	all	8	4679.27	9253.53	-2291.64	-4586.76	48	40
194	+	+	+	/	-	all	+	4679.29	8996.45	-2317.64	-4478.22	22	20
195	-	/	+	/	-	all	8	4680.29	9191.04	-2292.15	-4555.52	48	40
196	/	/	/	/	/	all	128	4681.12	6770.22	-1988.56	-3145.11	352	240
197	+	/	/	/	/	all	128	4681.12	6770.22	-1988.56	-3145.11	352	240
198	-	/	/	/	/	all	128	4681.12	6770.22	-1988.56	-3145.11	352	240
199	+	+	-	-	-	all	/	4683.03	9321.22	-2333.51	-4653.61	8	7
200	+	+	-	/	-	all	+	4684.51	9039.49	-2326.25	-4505.75	16	14
201	-	/	/	+	-	all	16	4687.56	9135.38	-2279.78	-4519.69	64	48
202	-	/	/	/	-	all	32	4687.66	9083.63	-2247.83	-4477.81	96	64
203	/	-	/	/	-	all	18	4689.98	8618.73	-2298.99	-4277.36	46	32
204	-	/	+	+	-	all	4	4690.92	9368.77	-2317.46	-4660.39	28	24
205	-	+	/	+	-	all	4	4695.06	9510.05	-2319.53	-4731.03	28	24
206	-	/	+	-	-	all	4	4696.06	9604.96	-2324.03	-4782.48	24	20
207	/	-	/	+	-	all	9	4697.82	8710.14	-2312.91	-4328.07	36	27
208	-	/	-	/	-	all	8	4698.96	9575.22	-2325.48	-4771.61	24	16
209	-	/	/	-	-	all	16	4701.27	9544.16	-2302.64	-4740.08	48	32
210	+	-	/	/	-	all	8	4702.02	9060.52	-2317.01	-4504.26	34	26
211	-	+	/	-	-	all	4	4702.25	9639.59	-2327.13	-4799.8	24	20
212	/	-	+	+	-	all	-	4702.99	8721.18	-2333.49	-4345.59	18	15
213	/	-	+	/	-	all	6	4703.08	8635.62	-2321.54	-4293.81	30	24
214	-	/	-	+	-	all	4	4703.73	9601.97	-2335.86	-4788.98	16	12
215	/	-	/	-	-	all	9	4704.64	8725.09	-2325.32	-4344.55	27	18
216	+	-	/	+	-	all	4	4704.79	9168.27	-2331.39	-4567.14	21	17
217	/	-	+	-	-	all	-	4705.67	8740.45	-2337.83	-4358.22	15	12
218	+	-	+	+	-	all	/	4706.09	9261.51	-2344.05	-4622.75	9	8
219	/	-	-	+	-	all	-	4706.72	8758.25	-2341.36	-4370.12	12	9
220	-	/	-	-	-	all	4	4709.22	9798.94	-2342.61	-4891.47	12	8
221	/	-	-	-	-	all	-	4709.57	8777.99	-2345.79	-4383	9	6
222	+	-	+	/	-	all	+	4709.59	9165.34	-2338.8	-4568.67	16	14
223	-	+	-	/	-	all	+	4709.9	9677.2	-2342.95	-4828.6	12	10
224	-	+	+	/	-	all	+	4710.11	9585.7	-2337.05	-4776.85	18	16
225	+	-	+	-	-	all	/	4710.34	9319.23	-2347.17	-4652.61	8	7
226	+	-	/	-	-	all	4	4710.62	9232.73	-2338.31	-4603.37	17	13
227	/	-	-	/	-	all	6	4713.25	8674.63	-2338.62	-4325.31	18	12
228	-	+	-	+	-	all	/	4713.57	9810.37	-2349.78	-4899.18	7	6
229	+	-	-	+	-	all	/	4715.04	9303.56	-2351.52	-4646.78	6	5
230	-	+	+	+	-	all	/	4715.13	9758.05	-2347.56	-4870.03	10	9
231	+	-	-	-	-	all	/	4717.63	9359.18	-2353.81	-4675.59	5	4
232	+	-	-	/	-	all	+	4721.08	9205.73	-2350.54	-4594.86	10	8
233	-	+	-	-	-	all	/	4721.19	9894.24	-2354.6	-4942.12	6	5
234	-	+	+	-	-	all	/	4724.04	9845.07	-2353.02	-4914.53	9	8
235	-	-	/	/	-	all	8	4728.88	9754.62	-2340.44	-4861.31	24	16
236	-	-	/	+	-	all	4	4743.56	9765.22	-2355.78	-4870.61	16	12
237	-	-	+	/	-	all	+	4743.8	9775.05	-2359.9	-4877.53	12	10
238	-	-	+	+	-	all	/	4745.7	9818.45	-2365.85	-4903.23	7	6
239	-	-	-	+	-	all	/	4746.37	9877.01	-2369.18	-4935.51	4	-
240	-	-	-	/	-	all	+	4748.64	9870.77	-2368.32	-4931.39	6	4
241	-	-	/	-	-	all	4	4749.34	9883.62	-2362.67	-4933.81	12	8
242	-	-	-	-	-	all	/	4749.4	9955.24	-2371.7	-4975.62	-	+
243	-	-	+	-	-	all	/	4750.2	9900.49	-2369.1	-4945.24	6	5
244	/	+	-	+	/	ti/tv	12	5083.4	8284.07	-2471.7	-4083.04	70	59
245	/	+	-	-	/	ti/tv	12	5083.94	8290.77	-2482.97	-4097.38	59	48
246	-	+	-	-	/	ti/tv	8	5085.92	9194.88	-2494.96	-4557.44	48	40
247	-	+	-	+	/	ti/tv	8	5087.11	9127.24	-2487.56	-4515.62	56	48
248	+	+	-	-	/	ti/tv	8	5087.24	8937.75	-2493.62	-4426.87	50	42
249	+	+	-	+	/	ti/tv	8	5087.72	8904.21	-2485.86	-4402.11	58	50
250	-	+	+	+	/	ti/tv	8	5101.26	8844.9	-2470.63	-4350.45	80	72
251	+	+	+	+	/	ti/tv	8	5101.26	8844.9	-2470.63	-4350.45	80	72
252	-	+	+	-	/	ti/tv	8	5101.66	8880.5	-2478.83	-4376.25	72	64
253	+	+	+	-	/	ti/tv	8	5101.66	8880.5	-2478.83	-4376.25	72	64
254	/	+	+	-	/	ti/tv	12	5103.28	8233.02	-2464.64	-4040.51	87	76
255	/	+	+	+	/	ti/tv	12	5105.35	8230.45	-2454.67	-4028.23	98	87
256	-	/	-	-	/	ti/tv	32	5112.06	9100.13	-2460.03	-4486.07	96	64
257	-	-	-	-	/	ti/tv	8	5112.44	9385.22	-2532.22	-4676.61	24	16
258	+	/	-	-	/	ti/tv	32	5113.3	8327.5	-2452.65	-4091.75	104	72
259	+	-	-	-	/	ti/tv	8	5114.43	9111.88	-2529.22	-4535.94	28	20
260	/	+	-	+	+	ti/tv	6	5116.97	8420.82	-2522.48	-4179.41	36	31
261	/	/	-	-	/	ti/tv	40	5117.98	8085.17	-2448.99	-3967.58	110	75
262	-	-	-	+	/	ti/tv	8	5118.31	9326.63	-2527.16	-4639.32	32	24
263	/	+	-	-	+	ti/tv	6	5118.69	8432.31	-2528.34	-4190.16	31	26
264	+	-	-	+	/	ti/tv	8	5119.67	9082.99	-2523.84	-4513.5	36	28
265	/	-	-	-	/	ti/tv	12	5121.74	8772.97	-2526.87	-4363.49	34	23
266	-	+	/	-	/	ti/tv	32	5122.14	7926.14	-2379.07	-3811.07	182	152
267	+	+	/	-	/	ti/tv	32	5122.14	7926.14	-2379.07	-3811.07	182	152
268	-	-	+	-	/	ti/tv	8	5124.52	9058.84	-2514.26	-4489.42	48	40
269	/	+	+	-	+	ti/tv	6	5124.59	8409.86	-2519.29	-4166.93	43	38
270	+	-	+	-	/	ti/tv	8	5125.16	9060.28	-2512.58	-4488.14	50	42
271	/	+	+	+	+	ti/tv	6	5125.81	8402.46	-2514.91	-4158.23	48	43
272	-	+	-	/	/	ti/tv	16	5126.05	8762.33	-2467.02	-4301.17	96	80
273	/	-	-	+	/	ti/tv	12	5126.08	8761.73	-2518.04	-4346.86	45	34
274	+	/	-	+	/	ti/tv	32	5126.18	8080.85	-2427.09	-3936.42	136	104
275	-	/	-	+	/	ti/tv	32	5126.67	8694.14	-2435.33	-4251.07	128	96
276	/	+	-	/	/	ti/tv	24	5128.75	7944.59	-2446.37	-3876.3	118	96
277	-	-	+	+	/	ti/tv	8	5128.81	9028.11	-2508.4	-4466.05	56	48
278	+	-	+	+	/	ti/tv	8	5129.05	9029.31	-2506.52	-4464.66	58	50
279	+	+	-	/	/	ti/tv	16	5129.89	8438.18	-2464.95	-4135.09	100	84
280	+	/	-	-	+	ti/tv	8	5133.87	8609.01	-2510.94	-4256.51	56	48
281	+	+	-	+	+	ti/tv	+	5134.33	9219.3	-2543.17	-4587.65	24	22
282	/	/	-	+	/	ti/tv	40	5135.21	7928.91	-2422.6	-3854.45	145	110
283	-	-	/	-	/	ti/tv	32	5135.23	8597.21	-2475.61	-4236.61	92	62
284	-	+	-	+	+	ti/tv	+	5135.31	9396.24	-2547.66	-4680.12	20	18
285	/	+	/	-	/	ti/tv	40	5135.46	7920.68	-2373.73	-3802.34	194	158
286	+	+	+	+	+	ti/tv	+	5136.21	9197.99	-2538.11	-4570.99	30	28
287	+	+	-	-	+	ti/tv	+	5136.55	9263.11	-2546.27	-4611.55	22	20
288	/	-	+	-	/	ti/tv	12	5136.62	8707.31	-2506.31	-4302.65	62	51
289	/	/	-	-	+	ti/tv	18	5137.32	8201.23	-2502.66	-4047.61	66	53
290	-	-	-	/	/	ti/tv	16	5137.5	9311.58	-2520.75	-4623.79	48	32
291	+	/	-	+	+	ti/tv	8	5137.78	8479.68	-2504.89	-4183.84	64	56
292	-	+	-	-	+	ti/tv	+	5137.8	9452.98	-2550.9	-4710.49	18	16
293	+	+	+	-	+	ti/tv	+	5139.03	9242.1	-2541.51	-4595.05	28	26
294	-	+	+	+	+	ti/tv	+	5140.43	9313.24	-2544.22	-4632.62	26	24
295	+	-	/	-	/	ti/tv	32	5141.46	8599.68	-2470.73	-4229.84	100	70
296	+	/	+	-	+	ti/tv	8	5141.99	8500.03	-2490.99	-4178.01	80	72
297	+	-	-	/	/	ti/tv	16	5142.33	9007.07	-2515.16	-4463.54	56	40
298	/	-	+	+	/	ti/tv	12	5142.46	8699.67	-2498.23	-4287.84	73	62
299	/	+	-	/	+	ti/tv	12	5142.96	8228.8	-2509.48	-4062.4	62	52
300	-	+	/	+	/	ti/tv	32	5143.22	7896.56	-2359.61	-3766.28	212	182
301	+	+	/	+	/	ti/tv	32	5143.22	7896.56	-2359.61	-3766.28	212	182
302	/	/	+	-	+	ti/tv	18	5143.3	8089.48	-2475.65	-3961.74	96	83
303	-	+	+	-	+	ti/tv	+	5143.54	9367.05	-2547.77	-4661.53	24	22
304	-	/	-	-	+	ti/tv	8	5144.03	9255.69	-2524.01	-4587.85	48	40
305	/	/	-	+	+	ti/tv	18	5144.43	8174.79	-2493.22	-4021.4	79	66
306	+	/	+	+	+	ti/tv	8	5145.78	8379.38	-2484.89	-4109.69	88	80
307	-	/	-	+	+	ti/tv	8	5148.08	9083.87	-2518.04	-4493.94	56	48
308	/	+	/	-	+	ti/tv	18	5148.62	8235.32	-2477.31	-4035.66	97	82
309	-	/	+	-	+	ti/tv	8	5149.27	8870.3	-2502.63	-4371.15	72	64
310	-	+	-	/	+	ti/tv	4	5149.69	9240.6	-2538.85	-4588.3	36	32
311	/	-	-	/	/	ti/tv	24	5149.7	8681.55	-2506.85	-4294.77	68	46
312	/	/	+	+	+	ti/tv	18	5153.14	8069.33	-2467.57	-3938.66	109	96
313	-	+	/	-	+	ti/tv	8	5154	8838.37	-2505	-4355.18	72	64
314	-	/	+	+	+	ti/tv	8	5154.19	8688.38	-2497.09	-4272.19	80	72
315	/	+	/	+	+	ti/tv	18	5154.2	8229.45	-2465.1	-4017.72	112	97
316	/	-	/	-	/	ti/tv	40	5154.66	8593.98	-2465.33	-4220.99	112	76
317	-	-	/	+	/	ti/tv	32	5155.7	8556.03	-2455.85	-4186.01	122	92
318	-	/	+	-	/	ti/tv	32	5156.03	8108.47	-2386.02	-3894.24	192	160
319	+	/	+	-	/	ti/tv	32	5156.03	8108.47	-2386.02	-3894.24	192	160
320	+	+	-	/	+	ti/tv	4	5156.37	9003.36	-2534.19	-4461.68	44	40
321	-	+	/	+	+	ti/tv	8	5156.78	8774.03	-2498.39	-4315.01	80	72
322	/	+	/	+	/	ti/tv	40	5158.84	7893.44	-2349.42	-3752.72	230	194
323	+	+	/	-	+	ti/tv	8	5159.33	8838.13	-2499.67	-4347.06	80	72
324	/	/	+	-	/	ti/tv	40	5159.44	7857.39	-2381.72	-3765.7	198	163
325	-	+	+	/	/	ti/tv	16	5159.92	8300.86	-2435.96	-4022.43	144	128
326	+	+	+	/	/	ti/tv	16	5159.92	8300.86	-2435.96	-4022.43	144	128
327	+	+	/	+	+	ti/tv	8	5161.68	8774.13	-2492.84	-4307.06	88	80
328	-	-	+	/	/	ti/tv	16	5161.69	8884.43	-2484.85	-4362.22	96	80
329	+	-	/	+	/	ti/tv	32	5162.29	8559	-2451.15	-4179.5	130	100
330	-	+	+	/	+	ti/tv	4	5162.39	9081.42	-2533.19	-4496.71	48	44
331	+	-	+	/	/	ti/tv	16	5162.48	8882.81	-2481.24	-4357.41	100	84
332	-	/	-	/	+	ti/tv	16	5163.02	8838.21	-2485.51	-4339.1	96	80
333	/	-	-	+	+	ti/tv	6	5166.5	8818.21	-2556.25	-4387.11	27	22
334	+	+	+	/	+	ti/tv	4	5167.06	8969.76	-2527.53	-4432.88	56	52
335	/	-	-	-	+	ti/tv	6	5167.23	8831.78	-2561.61	-4398.89	22	17
336	/	+	+	/	+	ti/tv	12	5167.56	8213.49	-2497.78	-4030.74	86	76
337	+	-	+	+	+	ti/tv	+	5170.05	9277.5	-2561.03	-4616.75	24	22
338	+	-	-	-	+	ti/tv	+	5170.23	9340.88	-2569.12	-4656.44	16	14
339	+	-	-	+	+	ti/tv	+	5170.24	9300.05	-2567.12	-4634.02	18	16
340	-	-	-	-	+	ti/tv	+	5170.6	9540.95	-2573.3	-4760.48	12	10
341	-	-	-	+	+	ti/tv	+	5170.87	9489.76	-2571.43	-4732.88	14	12
342	+	-	+	-	+	ti/tv	+	5170.92	9319.17	-2563.46	-4639.59	22	20
343	/	-	+	-	+	ti/tv	6	5171.5	8805.4	-2551.75	-4373.7	34	29
344	+	/	-	/	+	ti/tv	16	5172	8221.49	-2474	-4014.75	112	96
345	/	-	+	+	+	ti/tv	6	5173.51	8795.24	-2547.75	-4363.62	39	34
346	-	-	+	+	+	ti/tv	+	5174.01	9395.65	-2567	-4679.82	20	18
347	/	/	-	/	+	ti/tv	36	5174.09	8021.75	-2457.05	-3905.88	130	105
348	-	-	+	-	+	ti/tv	+	5174.44	9446.06	-2569.22	-4707.03	18	16
349	/	+	+	/	/	ti/tv	24	5175.19	7870.59	-2413.6	-3783.3	174	152
350	-	/	+	+	/	ti/tv	32	5175.71	7852.73	-2363.86	-3734.37	224	192
351	+	/	+	+	/	ti/tv	32	5175.71	7852.73	-2363.86	-3734.37	224	192
352	/	-	/	+	/	ti/tv	40	5176.98	8555.49	-2440.49	-4165.74	148	112
353	-	+	/	/	+	ti/tv	16	5180.22	8394.99	-2446.11	-4069.49	144	128
354	-	/	+	/	+	ti/tv	16	5180.85	8250.16	-2446.43	-3997.08	144	128
355	-	/	-	/	/	ti/tv	64	5181.27	8670.94	-2406.63	-4211.47	184	124
356	-	-	-	/	+	ti/tv	4	5181.29	9447.68	-2566.64	-4703.84	24	20
357	-	-	/	-	+	ti/tv	8	5182.02	9122.01	-2543.01	-4521	48	40
358	/	-	-	/	+	ti/tv	12	5182.28	8734.18	-2547.14	-4333.09	44	34
359	/	/	+	+	/	ti/tv	40	5183.6	7697.83	-2358.8	-3650.92	233	198
360	+	-	-	/	+	ti/tv	4	5185.4	9211.25	-2560.7	-4577.63	32	28
361	/	-	+	/	/	ti/tv	24	5186.01	8600.58	-2469	-4198.29	124	102
362	-	-	/	+	+	ti/tv	8	5186.17	9066.78	-2537.08	-4485.39	56	48
363	/	+	/	/	+	ti/tv	36	5187.58	7896.08	-2411.79	-3790.04	182	158
364	+	/	-	/	/	ti/tv	64	5187.58	8025.22	-2396.79	-3875.61	197	137
365	+	-	/	-	+	ti/tv	8	5190.62	9129.02	-2539.31	-4516.51	56	48
366	-	-	+	/	+	ti/tv	4	5190.8	9289.74	-2559.4	-4612.87	36	32
367	+	/	+	/	+	ti/tv	16	5191.24	8060.7	-2435.62	-3886.35	160	144
368	+	-	+	/	+	ti/tv	4	5192.21	9181.26	-2552.11	-4550.63	44	40
369	/	-	/	-	+	ti/tv	18	5192.52	8726.56	-2526.26	-4308.28	70	55
370	+	-	/	+	+	ti/tv	8	5194.73	9073.89	-2533.37	-4480.95	64	56
371	-	-	/	/	/	ti/tv	64	5195.72	8436.76	-2419.86	-4097.38	178	121
372	/	+	+	-	-	ti/tv	6	5195.87	8943.95	-2560.93	-4439.97	37	32
373	/	+	+	+	-	ti/tv	6	5196.44	8929.07	-2556.22	-4427.54	42	37
374	/	+	-	+	-	ti/tv	6	5196.84	8975.39	-2568.42	-4462.7	30	25
375	/	-	/	+	+	ti/tv	18	5197.33	8716.1	-2513.67	-4288.05	85	70
376	/	/	-	/	/	ti/tv	80	5197.56	7877.54	-2388.78	-3793.77	210	145
377	/	+	-	-	-	ti/tv	6	5198.78	8991.95	-2574.39	-4475.98	25	20
378	/	+	/	-	-	ti/tv	18	5200.56	8839.8	-2525.28	-4359.9	75	60
379	-	-	/	/	+	ti/tv	16	5200.59	8949.31	-2504.3	-4394.65	96	80
380	+	+	/	/	+	ti/tv	16	5200.88	8410.32	-2440.44	-4061.16	160	144
381	+	/	+	-	-	ti/tv	8	5202.21	9148.32	-2543.11	-4524.16	58	50
382	/	-	+	/	+	ti/tv	12	5202.68	8718.07	-2533.34	-4301.03	68	58
383	/	/	+	-	-	ti/tv	18	5204.41	8686.79	-2528.2	-4282.4	74	61
384	/	+	/	+	-	ti/tv	18	5205.27	8837.15	-2512.63	-4343.57	90	75
385	+	+	+	+	-	ti/tv	+	5205.73	9773.43	-2578.87	-4864.72	24	22
386	+	/	+	+	-	ti/tv	8	5206.4	9028.75	-2537.2	-4456.37	66	58
387	+	-	/	/	/	ti/tv	64	5207.5	8439.99	-2410.75	-4083.99	193	136
388	+	/	-	-	-	ti/tv	8	5207.64	9273.8	-2569.82	-4610.9	34	26
389	/	/	/	-	+	ti/tv	48	5207.71	7898.7	-2401.85	-3786.35	202	163
390	/	/	+	/	+	ti/tv	36	5208.36	7875.66	-2414.18	-3772.83	190	165
391	+	+	+	-	-	ti/tv	+	5209.32	9834.96	-2582.66	-4897.48	22	20
392	-	/	/	-	+	ti/tv	32	5210.27	8161.97	-2413.14	-3920.98	192	160
393	+	/	/	-	+	ti/tv	32	5210.27	8161.97	-2413.14	-3920.98	192	160
394	/	/	-	-	-	ti/tv	18	5211.73	8805.17	-2561.86	-4371.59	44	31
395	+	+	/	-	-	ti/tv	8	5212.83	9534.91	-2548.42	-4717.45	58	50
396	+	/	/	+	+	ti/tv	32	5212.96	7913.96	-2382.48	-3764.98	224	192
397	-	/	/	+	+	ti/tv	32	5212.96	7913.96	-2382.48	-3764.98	224	192
398	+	/	-	+	-	ti/tv	8	5213.54	9138.95	-2564.77	-4535.47	42	34
399	+	+	-	+	-	ti/tv	+	5213.64	9830.75	-2588.82	-4899.38	18	16
400	/	+	-	/	-	ti/tv	12	5213.7	8773.19	-2556.85	-4346.59	50	40
401	+	+	/	+	-	ti/tv	8	5214.2	9463.45	-2541.1	-4673.72	66	58
402	/	/	+	+	-	ti/tv	18	5214.61	8663.52	-2520.31	-4257.76	87	74
403	/	-	/	/	+	ti/tv	36	5215.41	8623.94	-2479.7	-4207.97	128	104
404	+	+	-	-	-	ti/tv	+	5216.23	9889.23	-2592.11	-4930.62	16	14
405	/	/	/	+	+	ti/tv	48	5218.99	7750.12	-2368.49	-3673.06	241	202
406	+	-	/	/	+	ti/tv	16	5220.28	8961.36	-2498.14	-4384.68	112	96
407	/	/	-	+	-	ti/tv	18	5220.47	8776.9	-2553.23	-4344.45	57	44
408	/	-	/	/	/	ti/tv	80	5221.22	8441.32	-2404.61	-4077.66	206	143
409	/	+	/	/	-	ti/tv	36	5223.89	8542.06	-2473.94	-4157.03	138	114
410	+	+	-	/	-	ti/tv	4	5225.99	9591.79	-2580.99	-4767.9	32	28
411	+	+	+	/	-	ti/tv	4	5227.76	9543.26	-2569.88	-4731.63	44	40
412	/	+	+	/	-	ti/tv	12	5229.2	8738.08	-2540.6	-4305.04	74	64
413	+	/	+	/	-	ti/tv	16	5230.15	8789.58	-2499.07	-4294.79	116	100
414	-	+	/	/	/	ti/tv	64	5230.8	7469.15	-2266.4	-3442.57	349	292
415	+	+	/	/	/	ti/tv	64	5230.8	7469.15	-2266.4	-3442.57	349	292
416	+	/	-	/	-	ti/tv	16	5232.27	8980.03	-2548.13	-4438.02	68	52
417	+	-	+	+	-	ti/tv	+	5235.58	9809.94	-2599.79	-4888.97	18	16
418	/	/	-	/	-	ti/tv	36	5235.89	8720.46	-2531.94	-4299.23	86	61
419	+	-	+	-	-	ti/tv	+	5237.06	9869.49	-2602.53	-4920.74	16	14
420	+	+	/	/	-	ti/tv	16	5238.48	9128.95	-2503.24	-4464.48	116	100
421	+	/	/	-	-	ti/tv	32	5238.56	8965.05	-2507.28	-4402.52	112	80
422	/	-	+	-	-	ti/tv	6	5239	9289.11	-2591.5	-4621.55	28	23
423	+	/	/	+	-	ti/tv	32	5239.6	8687.5	-2475.8	-4231.75	144	112
424	/	-	+	+	-	ti/tv	6	5240.51	9271.62	-2587.25	-4607.81	33	28
425	-	/	+	-	-	ti/tv	8	5243.75	10196	-2573.88	-5058.01	48	40
426	/	-	-	+	-	ti/tv	6	5243.76	9318.17	-2600.88	-4643.08	21	16
427	/	-	-	-	-	ti/tv	6	5244.2	9337.77	-2606.1	-4657.88	16	11
428	/	/	/	-	-	ti/tv	48	5245.16	8622.86	-2496.58	-4224.43	126	87
429	+	-	/	-	-	ti/tv	8	5245.3	9766.81	-2588.65	-4857.41	34	26
430	/	+	/	/	/	ti/tv	80	5245.56	7471.37	-2260.78	-3436.69	362	299
431	-	/	-	-	-	ti/tv	8	5245.68	10394.8	-2598.84	-5181.42	24	16
432	+	-	-	-	-	ti/tv	+	5246.41	9921.86	-2613.2	-4952.93	10	8
433	+	-	-	+	-	ti/tv	+	5246.58	9864.51	-2611.29	-4922.25	12	10
434	-	/	-	/	-	ti/tv	16	5246.89	10159.6	-2575.44	-5047.82	48	32
435	-	/	+	+	-	ti/tv	8	5246.92	9949.58	-2567.46	-4926.79	56	48
436	+	-	+	/	-	ti/tv	4	5247.08	9715.15	-2591.54	-4829.57	32	28
437	/	/	+	/	-	ti/tv	36	5247.31	8546.3	-2477.66	-4152.15	146	121
438	/	-	/	-	-	ti/tv	18	5247.64	9272.85	-2575.82	-4603.42	48	33
439	+	-	/	+	-	ti/tv	8	5248.11	9706.38	-2582.06	-4819.19	42	34
440	-	/	-	+	-	ti/tv	8	5249.11	10188.5	-2592.55	-5070.27	32	24
441	-	/	+	/	-	ti/tv	16	5249.96	9777.5	-2528.98	-4808.75	96	80
442	-	+	-	/	-	ti/tv	4	5250.13	10251.9	-2601.07	-5105.94	24	20
443	/	-	-	/	-	ti/tv	12	5250.98	9230.9	-2593.49	-4593.45	32	22
444	/	-	/	+	-	ti/tv	18	5251	9264.95	-2562.5	-4584.48	63	48
445	-	+	-	+	-	ti/tv	+	5251.22	10399.7	-2611.61	-5187.87	14	12
446	+	-	-	/	-	ti/tv	4	5253.11	9761.43	-2606.55	-4864.71	20	16
447	-	+	/	-	-	ti/tv	8	5253.2	10226.1	-2578.6	-5073.04	48	40
448	/	/	/	+	-	ti/tv	48	5253.68	8493.42	-2461.84	-4120.71	165	126
449	-	+	/	/	-	ti/tv	16	5253.9	9833.44	-2530.95	-4836.72	96	80
450	-	+	+	+	-	ti/tv	+	5253.98	10342.8	-2606.99	-5153.39	20	18
451	-	+	/	+	-	ti/tv	8	5254.02	10093.3	-2571.01	-4998.65	56	48
452	/	-	/	/	-	ti/tv	36	5255.08	9183.31	-2543.54	-4531.66	84	60
453	-	+	-	-	-	ti/tv	+	5255.53	10487.1	-2615.77	-5233.53	12	10
454	/	-	+	/	-	ti/tv	12	5258.35	9198.64	-2573.17	-4553.32	56	46
455	-	+	+	/	-	ti/tv	4	5258.47	10158.7	-2593.24	-5047.33	36	32
456	-	+	+	-	-	ti/tv	+	5259.52	10433.7	-2611.76	-5200.83	18	16
457	+	-	/	/	-	ti/tv	16	5259.88	9612.12	-2561.94	-4754.06	68	52
458	-	/	/	-	/	ti/tv	128	5274.88	7711.71	-2315.44	-3630.85	322	225
459	/	/	/	-	/	ti/tv	128	5274.88	7711.71	-2315.44	-3630.85	322	225
460	+	/	/	-	/	ti/tv	128	5274.88	7711.71	-2315.44	-3630.85	322	225
461	-	/	/	-	-	ti/tv	32	5279.01	10143.8	-2543.51	-5007.9	96	64
462	-	-	/	/	-	ti/tv	16	5280.12	10339.4	-2592.06	-5137.71	48	32
463	-	-	-	-	-	ti/tv	+	5280.5	10543.8	-2634.25	-5267.91	6	4
464	-	-	-	/	-	ti/tv	4	5280.52	10450	-2628.26	-5217.02	12	8
465	-	-	-	+	-	ti/tv	+	5280.54	10462.4	-2632.27	-5225.18	8	6
466	-	-	+	+	-	ti/tv	+	5280.61	10399.4	-2626.31	-5187.68	14	12
467	-	-	+	-	-	ti/tv	+	5281.93	10484.9	-2628.97	-5232.43	12	10
468	-	-	+	/	-	ti/tv	4	5282.69	10353	-2617.34	-5156.5	24	20
469	-	/	/	+	-	ti/tv	32	5284.08	9727.7	-2514.04	-4767.85	128	96
470	-	-	/	-	-	ti/tv	8	5287.49	10467.4	-2619.75	-5217.72	24	16
471	-	-	/	+	-	ti/tv	8	5290.59	10347.3	-2613.29	-5149.66	32	24
472	-	/	+	/	/	ti/tv	64	5295.18	7708.26	-2283.59	-3550.13	364	304
473	+	/	+	/	/	ti/tv	64	5295.18	7708.26	-2283.59	-3550.13	364	304
474	-	/	/	+	/	ti/tv	128	5299.62	7428.12	-2230.81	-3392.06	419	322
475	/	/	/	+	/	ti/tv	128	5299.62	7428.12	-2230.81	-3392.06	419	322
476	+	/	/	+	/	ti/tv	128	5299.62	7428.12	-2230.81	-3392.06	419	322
477	/	/	+	/	/	ti/tv	80	5303.34	7567.02	-2274.67	-3471.51	377	312
478	+	/	/	/	-	ti/tv	64	5303.45	8565.47	-2437.72	-4128.73	214	154
479	/	/	/	/	-	ti/tv	96	5313.36	8452.99	-2422.68	-4061.5	234	165
480	-	/	/	/	-	ti/tv	64	5313.75	9686.62	-2472.88	-4719.31	184	124
481	/	/	/	/	+	ti/tv	96	5326.09	7602.56	-2283.04	-3490.28	380	311
482	-	/	/	/	+	ti/tv	64	5326.96	7704.96	-2299.48	-3548.48	364	304
483	+	/	/	/	+	ti/tv	64	5326.96	7704.96	-2299.48	-3548.48	364	304
484	-	/	/	/	/	ti/tv	256	5469.64	7455.8	-2154.82	-3309.9	580	418
485	/	/	/	/	/	ti/tv	256	5469.64	7455.8	-2154.82	-3309.9	580	418
486	+	/	/	/	/	ti/tv	256	5469.64	7455.8	-2154.82	-3309.9	580	418
