# Supplementary material for: Big data analysis of human mitochondrial DNA substitution models: a regression approach
Source: BMC Genomics. 2018 Oct 19;19:759. doi: 10.1186/s12864-018-5123-x (PMC6195736; doi:10.1186/s12864-018-5123-x)
Supplement: Supplementary file 4 — Table S4. All tRNA models ordered by their minimal AIC score. (XLSX 178 kb) [file 12864_2018_5123_MOESM4_ESM.xlsx]

## Sheet: unique_models_tRNA
Table S4. All tRNA models ordered by their minimal AIC score (out of Poisson and NB AIC scores). Each categorical variable obtains one of the following signs: / , + and - that mark partitioning, inclusion as an explaining variable and omitting the variable correspondingly. The value 'all' in the response column means that all substitutions were modeled together; the value 'ti/tv' means transition…
# Model	Direction of Replication	CG Pair	Right Neighbor	Left Neighbor	Genes	Nucleotide	Response	# of Models	AIC NB	AIC Poisson	Log Likelihood NB	Log Likelihood Poisson	# df NB	# df Poisson
1	/	+	+	-	+	/	all	8	3263.74	4456.79	-1505.87	-2110.4	126	118
2	/	-	+	-	+	/	all	8	3264.76	4490.23	-1508.38	-2129.11	124	116
3	/	-	-	-	+	/	all	8	3267.64	4730.41	-1533.82	-2273.21	100	92
4	/	+	-	-	+	/	all	8	3272.5	4710.74	-1532.25	-2259.37	104	96
5	/	+	+	+	+	/	all	8	3274.08	4396.31	-1489.04	-2058.15	148	140
6	/	-	+	+	+	/	all	8	3274.08	4396.31	-1489.04	-2058.15	148	140
7	/	-	-	+	+	/	all	8	3275.56	4610.1	-1513.78	-2189.05	124	116
8	/	+	-	+	+	/	all	8	3277.66	4609.01	-1512.83	-2186.5	126	118
9	/	-	+	-	+	+	all	2	3281.76	5045.08	-1603.88	-2487.54	37	35
10	/	-	+	+	+	+	all	2	3282.47	4997.92	-1598.24	-2457.96	43	41
11	-	-	-	-	+	/	all	4	3282.59	4765.44	-1553.29	-2298.72	88	84
12	+	-	-	-	+	/	all	4	3284.68	4753.29	-1550.34	-2288.64	92	88
13	/	+	+	-	+	+	all	2	3287.08	5030.09	-1602.54	-2476.05	41	39
14	-	-	+	-	+	/	all	4	3287.27	4669.37	-1543.64	-2238.69	100	96
15	-	+	-	-	+	/	all	4	3287.5	4745.48	-1551.75	-2284.74	92	88
16	-	-	-	+	+	/	all	4	3288.24	4746.13	-1544.12	-2277.07	100	96
17	/	-	-	+	+	+	all	2	3288.96	5126.59	-1607.48	-2528.3	37	35
18	/	+	+	+	+	+	all	2	3289	4988.77	-1597.5	-2449.39	47	45
19	+	-	-	+	+	/	all	4	3289.36	4732.67	-1540.68	-2266.33	104	100
20	/	-	-	-	+	+	all	2	3289.55	5171.64	-1613.77	-2556.82	31	29
21	+	+	-	-	+	/	all	4	3289.68	4736.66	-1548.84	-2276.33	96	92
22	-	+	+	-	+	/	all	4	3290.3	4642.78	-1541.15	-2221.39	104	100
23	+	-	+	-	+	/	all	4	3292.09	4667.36	-1542.05	-2233.68	104	100
24	-	+	-	+	+	/	all	4	3292.64	4738.4	-1542.32	-2269.2	104	100
25	-	-	+	+	+	/	all	4	3293.37	4647.97	-1534.68	-2215.98	112	108
26	/	-	/	+	+	+	all	8	3293.96	4598.44	-1498.98	-2159.22	148	140
27	+	+	-	+	+	/	all	4	3294.38	4728.08	-1539.19	-2260.04	108	104
28	/	+	-	-	+	+	all	2	3295.56	5164.08	-1612.78	-2549.04	35	33
29	+	+	+	-	+	/	all	4	3295.68	4644.9	-1539.84	-2218.45	108	104
30	-	+	+	-	+	+	all	1	3295.8	5230.29	-1617.9	-2586.15	30	29
31	+	+	+	-	+	+	all	1	3296.04	5225.56	-1617.02	-2582.78	31	30
32	+	-	+	+	+	+	all	1	3296.17	5259.75	-1616.09	-2598.87	32	31
33	-	-	+	+	+	+	all	1	3296.34	5264.77	-1617.17	-2602.39	31	30
34	-	-	+	-	+	+	all	1	3296.34	5273.58	-1620.17	-2609.79	28	27
35	/	+	-	+	+	+	all	2	3296.4	5122.2	-1607.2	-2522.1	41	39
36	+	-	+	-	+	+	all	1	3296.65	5267.46	-1619.33	-2605.73	29	28
37	-	+	+	+	+	/	all	4	3296.7	4639.11	-1532.35	-2207.56	116	112
38	+	-	+	+	+	/	all	4	3296.88	4645.14	-1532.44	-2210.57	116	112
39	+	+	+	+	+	+	all	1	3297.19	5223.71	-1614.6	-2578.86	34	33
40	-	+	+	+	+	+	all	1	3297.35	5227.77	-1615.67	-2581.88	33	32
41	/	/	+	-	+	/	all	12	3299.23	4470.32	-1478.61	-2076.16	171	159
42	+	+	+	+	+	/	all	4	3301.09	4640.27	-1530.55	-2204.14	120	116
43	/	-	/	-	+	+	all	8	3302.78	4736.25	-1527.39	-2252.13	124	116
44	/	+	/	+	+	+	all	8	3303.08	4582.36	-1495.54	-2143.18	156	148
45	-	+	-	-	+	+	all	1	3303.77	5293.75	-1624.89	-2620.88	27	26
46	+	+	-	-	+	+	all	1	3304.05	5287.34	-1624.02	-2616.67	28	27
47	+	-	-	+	+	+	all	1	3304.46	5319.44	-1623.23	-2631.72	29	28
48	-	-	-	+	+	+	all	1	3304.73	5326.46	-1624.36	-2636.23	28	27
49	-	-	-	-	+	+	all	1	3304.91	5333.63	-1627.45	-2642.82	25	24
50	+	-	-	-	+	+	all	1	3305.18	5325.94	-1626.59	-2637.97	26	25
51	/	+	/	-	+	+	all	8	3305.25	4692.74	-1520.62	-2222.37	132	124
52	+	+	-	+	+	+	all	1	3305.29	5284.69	-1621.64	-2612.34	31	30
53	-	+	-	+	+	+	all	1	3305.47	5290.82	-1622.73	-2616.41	30	29
54	/	-	-	-	/	+	all	21	3307.12	4736.83	-1527.56	-2263.42	126	105
55	-	-	/	+	+	+	all	4	3308.63	4912.34	-1542.31	-2348.17	112	108
56	-	+	/	+	+	+	all	4	3309.17	4851.33	-1536.59	-2311.66	118	114
57	/	/	-	-	+	/	all	12	3309.32	4712.98	-1511.66	-2225.49	143	131
58	+	-	/	+	+	+	all	4	3312.78	4905.42	-1540.39	-2340.71	116	112
59	+	+	/	+	+	+	all	4	3313.59	4844.46	-1534.8	-2304.23	122	118
60	/	-	+	-	+	-	all	2	3313.81	5276.27	-1625.91	-2609.13	31	29
61	/	/	+	+	+	/	all	12	3314.09	4415.22	-1458.05	-2020.61	199	187
62	/	-	+	+	+	-	all	2	3314.25	5238.08	-1620.13	-2584.04	37	35
63	-	+	+	-	+	-	all	1	3316.14	5343.27	-1631.07	-2645.63	27	26
64	+	+	+	-	+	-	all	1	3316.3	5340.67	-1630.15	-2643.34	28	27
65	+	-	+	+	+	-	all	1	3316.3	5369.27	-1629.15	-2656.63	29	28
66	-	-	+	+	+	-	all	1	3316.64	5371.88	-1630.32	-2658.94	28	27
67	+	+	+	+	+	-	all	1	3316.7	5338.71	-1627.35	-2639.35	31	30
68	-	-	+	-	+	-	all	1	3316.84	5380.2	-1633.42	-2666.1	25	24
69	-	+	+	+	+	-	all	1	3316.97	5340.95	-1628.48	-2641.47	30	29
70	+	-	+	-	+	-	all	1	3316.99	5377.12	-1632.5	-2663.56	26	25
71	-	+	/	-	+	+	all	4	3317.72	4919.84	-1552.86	-2357.92	106	102
72	/	+	+	-	+	-	all	2	3317.88	5237.58	-1623.94	-2585.79	35	33
73	-	-	-	-	/	+	all	20	3318.05	4760.64	-1539.03	-2280.32	120	100
74	-	-	/	-	+	+	all	4	3318.27	4990.87	-1559.13	-2399.44	100	96
75	+	-	-	-	/	+	all	20	3319.22	4757.37	-1538.61	-2277.68	121	101
76	/	-	-	-	/	-	all	21	3319.85	5314.66	-1596.93	-2615.33	63	42
77	/	+	+	+	+	-	all	2	3320.31	5204.85	-1619.15	-2563.42	41	39
78	/	/	-	+	+	/	all	12	3320.88	4622.95	-1489.44	-2152.48	171	159
79	/	-	-	+	+	-	all	2	3320.89	5329.69	-1629.44	-2635.84	31	29
80	/	/	+	-	+	+	all	6	3321.29	4992.37	-1574.65	-2416.18	86	80
81	+	+	/	-	+	+	all	4	3321.77	4910	-1550.89	-2349	110	106
82	/	-	-	-	+	-	all	2	3322.19	5368.91	-1636.09	-2661.46	25	23
83	+	-	/	-	+	+	all	4	3322.51	4981.16	-1557.26	-2390.58	104	100
84	-	/	+	-	+	+	all	3	3322.86	5197.94	-1591.43	-2531.97	70	67
85	-	/	+	-	+	/	all	8	3322.9	4655.89	-1512.45	-2186.95	149	141
86	+	/	+	-	+	+	all	3	3323.14	5192.63	-1590.57	-2528.31	71	68
87	/	-	+	/	+	+	all	8	3323.31	4568.31	-1513.66	-2144.16	148	140
88	-	/	-	-	+	/	all	8	3324.27	4749.51	-1531.14	-2251.75	131	123
89	+	-	-	+	+	-	all	1	3324.58	5418.25	-1636.29	-2684.13	26	25
90	-	-	-	+	+	-	all	1	3325.14	5421.85	-1637.57	-2686.93	25	24
91	-	-	-	-	+	-	all	1	3325.15	5427.62	-1640.58	-2692.81	22	21
92	+	-	-	-	+	-	all	1	3325.19	5423.94	-1639.59	-2689.97	23	22
93	-	+	-	-	+	-	all	1	3325.31	5395.91	-1638.65	-2674.96	24	23
94	+	+	-	-	+	-	all	1	3325.36	5392.59	-1637.68	-2672.29	25	24
95	/	+	-	-	+	-	all	2	3325.76	5334.71	-1633.88	-2640.35	29	27
96	+	+	-	+	+	-	all	1	3326.01	5391.77	-1635	-2668.88	28	27
97	+	/	-	-	+	/	all	8	3326.1	4735.49	-1528.05	-2240.74	135	127
98	/	+	-	+	+	-	all	2	3326.46	5299.02	-1628.23	-2616.51	35	33
99	-	+	-	+	+	-	all	1	3326.49	5395.09	-1636.25	-2671.55	27	26
100	+	/	+	+	+	+	all	3	3326.57	5193.16	-1586.29	-2522.58	77	74
101	-	/	+	+	+	+	all	3	3326.68	5197.64	-1587.34	-2525.82	76	73
102	/	/	+	+	+	+	all	6	3327.09	4953.62	-1565.55	-2384.81	98	92
103	+	/	+	-	+	/	all	8	3327.49	4656.44	-1510.74	-2183.22	153	145
104	/	-	/	+	+	-	all	8	3328.38	4905.11	-1540.19	-2336.55	124	116
105	-	-	/	+	+	-	all	4	3329.62	5019.42	-1564.81	-2413.71	100	96
106	-	-	-	-	/	-	all	20	3331.08	5331	-1605.54	-2625.5	60	40
107	+	-	/	+	+	-	all	4	3331.15	5014.19	-1561.57	-2407.09	104	100
108	+	-	-	-	/	-	all	20	3331.28	5331.47	-1604.64	-2624.73	61	41
109	/	+	+	/	+	+	all	8	3331.52	4570.91	-1509.76	-2137.45	156	148
110	/	-	+	/	+	-	all	8	3331.69	4896.62	-1541.85	-2332.31	124	116
111	+	-	+	/	+	+	all	4	3331.83	4882.31	-1549.92	-2329.16	116	112
112	-	/	+	+	+	/	all	8	3334.15	4656.92	-1500.08	-2169.46	167	159
113	-	-	+	/	+	+	all	4	3334.42	4904.39	-1555.21	-2344.19	112	108
114	-	/	-	+	+	/	all	8	3334.46	4747.64	-1518.23	-2232.82	149	141
115	-	+	/	+	+	-	all	4	3334.52	4982.55	-1561.26	-2389.28	106	102
116	-	-	/	-	+	-	all	4	3335.12	5088.11	-1579.56	-2460.05	88	84
117	/	/	-	-	+	+	all	6	3335.36	5131.71	-1593.68	-2497.85	74	68
118	+	/	-	+	+	/	all	8	3335.72	4731.26	-1514.86	-2220.63	153	145
119	+	+	/	+	+	-	all	4	3335.77	4975.95	-1557.89	-2381.98	110	106
120	/	+	/	+	+	-	all	8	3335.78	4856.01	-1533.89	-2302.01	134	126
121	/	-	/	-	+	-	all	8	3337.52	5022.03	-1568.76	-2419.01	100	92
122	+	/	+	+	+	/	all	8	3337.72	4656.43	-1497.86	-2165.21	171	163
123	/	-	-	+	/	+	all	21	3338.06	4510.39	-1480.03	-2087.2	189	168
124	/	-	-	-	/	/	all	84	3338.36	4387.13	-1429.18	-2031.57	240	162
125	/	-	+	-	-	/	all	8	3338.52	5323.12	-1621.26	-2621.56	48	40
126	+	-	/	-	+	-	all	4	3338.8	5080.7	-1577.4	-2452.35	92	88
127	/	-	+	-	/	-	all	21	3338.84	4951.25	-1543.42	-2370.63	126	105
128	+	+	+	/	+	+	all	4	3339.53	4833.22	-1547.77	-2298.61	122	118
129	/	+	+	-	-	/	all	8	3340.05	5315.7	-1620.03	-2615.85	50	42
130	-	+	/	-	+	-	all	4	3340.1	5046.26	-1576.05	-2433.13	94	90
131	/	/	-	+	+	+	all	6	3340.13	5093.02	-1584.07	-2466.51	86	80
132	-	/	-	-	+	+	all	3	3340.35	5260.07	-1606.17	-2569.04	64	61
133	+	/	-	-	+	+	all	3	3340.72	5253.02	-1605.36	-2564.51	65	62
134	-	/	+	-	+	-	all	3	3341.4	5303.22	-1604.7	-2588.61	66	63
135	+	-	-	-	/	/	all	80	3341.68	4399.49	-1438.84	-2041.75	232	158
136	-	+	+	/	+	+	all	4	3342.4	4854.02	-1553.2	-2313.01	118	114
137	/	+	-	-	/	+	all	21	3342.55	4726.45	-1510.28	-2223.22	161	140
138	+	/	+	-	+	-	all	3	3343.52	5302.6	-1603.76	-2586.3	68	65
139	+	+	/	-	+	-	all	4	3343.54	5038.31	-1573.77	-2425.15	98	94
140	/	-	+	-	/	+	all	21	3344.03	4412.89	-1483.01	-2038.45	189	168
141	/	-	-	-	-	/	all	8	3344.04	5628.54	-1648.02	-2798.27	24	16
142	+	/	-	+	+	+	all	3	3344.34	5253.18	-1601.17	-2558.59	71	68
143	-	/	-	+	+	+	all	3	3344.39	5259.67	-1602.2	-2562.84	70	67
144	-	-	-	-	/	/	all	80	3344.49	4431.9	-1444.25	-2061.95	228	154
145	/	/	-	-	/	+	all	56	3344.55	4696.86	-1483.28	-2194.43	189	154
146	+	-	+	/	+	-	all	4	3344.69	5026.46	-1568.34	-2413.23	104	100
147	/	-	-	/	+	+	all	8	3344.81	4790.49	-1548.41	-2279.24	124	116
148	-	-	+	-	/	-	all	20	3345.07	4972.34	-1552.54	-2386.17	120	100
149	/	+	/	-	+	-	all	8	3345.66	4965.69	-1562.83	-2380.84	110	102
150	-	-	+	/	+	-	all	4	3345.7	5044.71	-1572.85	-2426.35	100	96
151	+	-	+	-	/	-	all	20	3345.71	4970.62	-1551.85	-2384.31	121	101
152	/	+	+	/	+	-	all	8	3346.09	4868.31	-1539.05	-2308.16	134	126
153	+	/	+	+	+	-	all	3	3346.27	5302.7	-1599.13	-2580.35	74	71
154	+	-	-	/	+	+	all	4	3346.52	5028.03	-1569.26	-2414.02	104	100
155	-	/	+	+	+	-	all	3	3346.59	5305.13	-1600.3	-2582.57	73	70
156	-	-	-	/	+	+	all	4	3348.35	5045.33	-1574.17	-2426.67	100	96
157	/	-	-	+	-	/	all	8	3348.37	5500.95	-1626.18	-2710.48	48	40
158	/	-	-	+	/	-	all	21	3348.42	5107.19	-1548.21	-2448.59	126	105
159	/	+	-	-	-	/	all	8	3348.73	5614.07	-1646.36	-2787.03	28	20
160	-	-	+	-	/	+	all	20	3349.06	4436.49	-1494.53	-2058.25	180	160
161	-	+	-	-	/	+	all	20	3349.5	4747.79	-1521.75	-2240.89	153	133
162	/	+	+	+	-	/	all	8	3349.73	5254.13	-1602.86	-2563.06	72	64
163	/	-	+	+	-	/	all	8	3349.73	5254.13	-1602.86	-2563.06	72	64
164	+	-	+	-	/	+	all	20	3350.51	4432.86	-1494.26	-2055.43	181	161
165	+	+	-	-	/	+	all	20	3350.67	4743.81	-1521.34	-2237.91	154	134
166	/	/	-	-	-	/	all	12	3350.96	5606.82	-1639.48	-2779.41	36	24
167	/	+	-	+	-	/	all	8	3351.2	5502.28	-1625.6	-2709.14	50	42
168	/	/	+	-	+	-	all	6	3351.36	5203.86	-1595.68	-2527.93	80	74
169	-	/	-	-	/	+	all	53	3351.5	4718.2	-1494.75	-2212.1	181	147
170	/	+	-	-	/	/	all	84	3351.8	4341.79	-1404.9	-1977.9	271	193
171	+	/	-	-	/	+	all	53	3352.67	4714.23	-1494.34	-2209.11	182	148
172	+	+	-	/	+	+	all	4	3352.96	4973.45	-1566.48	-2380.73	110	106
173	+	+	+	/	+	-	all	4	3353.97	4992.02	-1566.99	-2390.01	110	106
174	-	+	+	/	+	-	all	4	3354.64	5010.7	-1571.32	-2403.35	106	102
175	-	+	-	/	+	+	all	4	3355.38	4989.15	-1571.69	-2392.57	106	102
176	/	/	/	+	+	+	all	18	3355.42	4586.49	-1462.71	-2094.24	215	199
177	/	-	-	/	+	-	all	8	3355.5	5078.45	-1577.75	-2447.22	100	92
178	/	/	+	-	-	/	all	12	3356.29	5259.75	-1614.15	-2577.87	64	52
179	/	/	+	+	+	-	all	6	3357.85	5174.04	-1586.92	-2501.02	92	86
180	-	/	-	-	+	-	all	3	3358.17	5354.03	-1620.09	-2621.01	59	56
181	-	-	-	+	/	+	all	20	3358.19	4546.44	-1499.1	-2113.22	180	160
182	/	/	/	-	+	+	all	18	3358.22	4709.01	-1494.11	-2185.51	185	169
183	/	+	-	/	+	+	all	8	3358.85	4804.75	-1547.42	-2278.38	132	124
184	/	+	-	-	/	-	all	21	3359.03	5263.97	-1581.52	-2554.98	98	77
185	/	/	-	-	/	-	all	56	3359.63	5234.26	-1553.82	-2526.13	126	91
186	+	-	-	+	/	+	all	20	3359.69	4541.45	-1498.84	-2109.73	181	161
187	/	+	/	-	-	/	all	32	3360	5148.94	-1576	-2502.47	104	72
188	+	-	-	/	+	-	all	4	3361.03	5150.19	-1588.51	-2487.09	92	88
189	-	-	-	/	+	-	all	4	3361.22	5164.55	-1592.61	-2498.27	88	84
190	+	+	-	-	/	/	all	80	3361.62	4370.65	-1417.81	-1996.33	263	189
191	+	/	-	-	+	-	all	3	3362.31	5354.77	-1619.15	-2618.39	62	59
192	/	/	/	-	-	/	all	40	3362.89	5142.7	-1565.44	-2493.35	116	78
193	-	-	-	+	/	-	all	20	3363.17	5132.37	-1561.59	-2466.18	120	100
194	+	-	-	+	/	-	all	20	3363.64	5131.64	-1560.82	-2464.82	121	101
195	-	/	-	+	+	-	all	3	3363.82	5356.87	-1615.91	-2615.44	66	63
196	/	/	-	+	-	/	all	12	3364.44	5508.94	-1618.22	-2702.47	64	52
197	/	/	-	-	+	-	all	6	3364.51	5303.63	-1614.25	-2589.82	68	62
198	-	+	-	-	/	/	all	80	3365.02	4404.39	-1423.51	-2017.19	259	185
199	+	/	-	+	+	-	all	3	3365.42	5355.54	-1614.71	-2612.77	68	65
200	-	+	-	-	/	-	all	20	3366.55	5276.11	-1590.28	-2565.05	93	73
201	+	+	-	-	/	-	all	20	3366.84	5276.72	-1589.42	-2564.36	94	74
202	-	/	-	-	/	-	all	53	3367.15	5246.4	-1562.58	-2536.2	121	87
203	/	/	-	-	/	/	all	119	3367.19	4322.15	-1388.59	-1954.07	295	207
204	/	-	/	+	-	+	all	8	3367.34	5302.47	-1611.67	-2587.23	72	64
205	+	/	-	-	/	-	all	53	3367.44	5247.01	-1561.72	-2535.51	122	88
206	/	-	+	-	-	+	all	2	3368.76	5537.42	-1666.38	-2752.71	18	16
207	/	-	+	+	-	+	all	2	3369.08	5495.64	-1660.54	-2725.82	24	22
208	+	-	-	+	-	/	all	4	3369.12	5632.58	-1656.56	-2792.29	28	24
209	+	-	-	-	-	/	all	4	3369.4	5671.72	-1668.7	-2823.86	16	12
210	/	/	-	+	+	-	all	6	3369.42	5271.36	-1604.71	-2561.68	80	74
211	/	/	/	-	-	+	all	18	3369.48	5336.59	-1612.74	-2612.29	72	56
212	+	/	/	-	-	/	all	26	3369.56	5242.29	-1596.78	-2557.14	88	64
213	/	-	-	/	-	/	all	32	3369.85	5333.72	-1588.93	-2602.86	96	64
214	/	-	/	-	-	+	all	8	3370.63	5449.31	-1637.32	-2684.66	48	40
215	/	-	/	-	-	/	all	32	3370.69	5254.36	-1589.35	-2563.18	96	64
216	/	+	/	-	-	+	all	8	3370.86	5389.59	-1629.43	-2646.79	56	48
217	+	-	+	+	-	/	all	4	3371.13	5526.36	-1645.57	-2727.18	40	36
218	+	+	-	/	+	-	all	4	3371.41	5116.72	-1587.7	-2464.36	98	94
219	+	-	+	-	-	/	all	4	3371.42	5561.13	-1657.71	-2756.57	28	24
220	-	+	-	/	+	-	all	4	3371.49	5131.06	-1591.74	-2475.53	94	90
221	/	+	-	/	+	-	all	8	3372.26	5054.04	-1576.13	-2425.02	110	102
222	/	+	+	-	-	+	all	2	3372.68	5521.4	-1664.34	-2740.7	22	20
223	+	+	-	+	-	/	all	4	3373.18	5631.91	-1654.59	-2787.96	32	28
224	-	/	/	+	+	+	all	10	3373.19	4832.8	-1503.59	-2243.4	183	173
225	+	+	-	-	-	/	all	4	3373.87	5663.12	-1666.94	-2815.56	20	16
226	/	+	+	+	-	+	all	2	3374.09	5482.48	-1659.05	-2715.24	28	26
227	/	-	+	/	-	+	all	8	3374.1	5224.55	-1615.05	-2548.28	72	64
228	+	/	-	-	-	/	all	8	3374.2	5647.17	-1659.1	-2803.59	28	20
229	+	+	/	-	-	/	all	16	3375.33	5290.74	-1615.66	-2589.37	72	56
230	/	-	-	+	-	+	all	2	3375.38	5630.2	-1669.69	-2799.1	18	16
231	/	+	/	+	-	+	all	8	3375.39	5286.15	-1607.7	-2571.07	80	72
232	/	-	+	+	/	+	all	21	3375.45	4242.11	-1435.72	-1890.06	252	231
233	+	+	+	+	-	/	all	4	3375.72	5530.36	-1643.86	-2725.18	44	40
234	+	+	+	-	-	/	all	4	3375.75	5557.75	-1655.88	-2750.88	32	28
235	/	/	+	+	-	/	all	12	3376.14	5214.2	-1596.07	-2527.1	92	80
236	/	-	-	-	-	+	all	2	3376.61	5676.79	-1676.31	-2828.39	12	10
237	/	+	+	-	/	+	all	21	3376.78	4405.45	-1464.39	-1999.72	224	203
238	+	/	-	-	/	/	all	115	3377.01	4351.01	-1401.51	-1972.5	287	203
239	-	+	+	-	/	+	all	20	3377.2	4422.45	-1475.6	-2018.23	213	193
240	-	/	/	-	-	/	all	26	3377.55	5515.39	-1614.77	-2707.7	74	50
241	+	/	/	+	+	+	all	10	3378.09	4829.85	-1502.04	-2237.93	187	177
242	/	+	-	+	/	+	all	21	3378.29	4524.57	-1465.15	-2059.29	224	203
243	+	+	+	-	/	+	all	20	3378.73	4419.56	-1475.36	-2015.78	214	194
244	+	-	-	/	-	/	all	16	3378.87	5464.87	-1625.44	-2684.44	64	48
245	/	-	+	+	/	-	all	21	3378.91	4791.4	-1500.45	-2227.7	189	168
246	+	-	+	/	-	+	all	4	3380.31	5583.51	-1650.15	-2755.75	40	36
247	-	/	/	-	+	+	all	10	3380.39	4912.58	-1525.2	-2301.29	165	155
248	-	/	-	-	/	/	all	115	3380.41	4384.74	-1407.21	-1993.37	283	199
249	/	+	+	/	-	+	all	8	3380.94	5225.75	-1610.47	-2540.88	80	72
250	/	+	-	-	-	+	all	2	3381	5663.83	-1674.5	-2817.91	16	14
251	/	+	-	+	-	+	all	2	3381.11	5619	-1668.56	-2789.5	22	20
252	/	+	+	-	/	-	all	21	3381.26	4909.07	-1529.63	-2314.53	161	140
253	/	/	/	+	-	+	all	18	3381.8	5238.11	-1588.9	-2533.05	102	86
254	/	-	+	/	-	-	all	8	3382.03	5579.81	-1643.01	-2749.91	48	40
255	-	+	+	+	-	/	all	4	3382.18	5626.27	-1651.09	-2777.14	40	36
256	-	+	+	-	/	-	all	20	3383.09	4924.28	-1538.55	-2329.14	153	133
257	+	+	+	/	-	+	all	4	3383.2	5515.82	-1645.6	-2715.91	46	42
258	-	+	-	+	-	/	all	4	3383.57	5743.5	-1663.79	-2847.75	28	24
259	+	-	/	+	-	/	all	16	3383.67	5109.46	-1579.84	-2458.73	112	96
260	+	/	-	+	-	/	all	8	3383.91	5625.66	-1645.95	-2774.83	46	38
261	+	+	+	-	/	-	all	20	3383.92	4923.29	-1537.96	-2327.64	154	134
262	+	-	/	-	-	/	all	16	3384.08	5386.93	-1628.04	-2645.46	64	48
263	/	/	-	-	-	+	all	6	3384.11	5653.29	-1668.06	-2808.64	24	18
264	/	+	-	/	-	/	all	32	3384.26	5346.63	-1588.13	-2601.32	104	72
265	+	+	+	-	-	+	all	1	3384.59	5713.89	-1680.29	-2845.95	12	11
266	/	/	+	/	+	+	all	17	3384.61	4555.58	-1473.3	-2074.79	219	203
267	+	/	/	-	+	+	all	10	3385.05	4905.49	-1523.52	-2293.75	169	159
268	-	+	/	-	-	/	all	16	3385.15	5561.51	-1634.58	-2738.75	58	42
269	+	+	/	+	-	/	all	16	3385.3	5074.29	-1572.65	-2433.15	120	104
270	+	-	+	-	-	+	all	1	3386	5761.09	-1683	-2871.54	10	9
271	-	-	+	+	-	/	all	4	3386.15	5683.26	-1657.07	-2809.63	36	32
272	-	-	-	+	-	/	all	4	3386.19	5795.75	-1669.1	-2877.88	24	20
273	-	+	+	-	-	/	all	4	3386.68	5653.82	-1665.34	-2802.91	28	24
274	-	+	/	+	-	/	all	16	3386.71	5295.32	-1587.36	-2557.66	106	90
275	+	+	/	-	-	+	all	4	3387.28	5649.86	-1659.64	-2794.93	34	30
276	+	-	+	+	-	+	all	1	3387.47	5748.75	-1680.74	-2862.37	13	12
277	+	+	+	+	-	+	all	1	3387.58	5709.24	-1678.79	-2840.62	15	14
278	+	+	/	+	-	+	all	4	3387.63	5605.05	-1647.82	-2760.53	46	42
279	/	/	-	+	/	+	all	56	3387.69	4496.53	-1433.85	-2023.27	260	225
280	/	/	/	+	+	-	all	18	3388.13	4858.15	-1501.07	-2252.08	193	177
281	/	-	/	+	-	-	all	8	3388.55	5647.45	-1646.28	-2783.72	48	40
282	-	-	+	-	-	/	all	4	3388.77	5713.89	-1670.39	-2836.95	24	20
283	-	-	+	/	-	/	all	16	3388.77	5359.94	-1598.39	-2599.97	96	80
284	+	/	+	/	+	+	all	10	3388.81	4816.74	-1509.41	-2233.37	185	175
285	+	/	/	+	-	/	all	26	3388.97	5014.26	-1554.48	-2391.13	140	116
286	-	-	/	+	-	/	all	16	3389.22	5393.71	-1598.61	-2616.86	96	80
287	-	/	/	+	-	/	all	26	3389.36	5237.37	-1568.68	-2516.68	126	102
288	-	-	+	+	/	-	all	20	3389.57	4826.39	-1514.79	-2253.19	180	160
289	-	-	+	+	/	+	all	20	3389.9	4276.88	-1454.95	-1918.44	240	220
290	+	-	+	+	/	-	all	20	3390.02	4822.24	-1514.01	-2250.12	181	161
291	-	/	+	/	+	+	all	10	3390.42	4835.72	-1514.21	-2246.86	181	171
292	+	-	+	/	-	-	all	4	3390.63	5740.59	-1667.31	-2846.3	28	24
293	/	-	-	/	-	+	all	8	3390.65	5464.64	-1647.33	-2692.32	48	40
294	+	-	+	/	-	/	all	16	3390.78	5106.54	-1583.39	-2457.27	112	96
295	+	-	/	/	-	+	all	16	3390.84	5189.83	-1583.42	-2498.92	112	96
296	-	/	-	-	-	/	all	8	3391.02	5756.09	-1671.51	-2862.05	24	16
297	+	/	+	-	-	+	all	3	3391.09	5678.31	-1674.55	-2821.16	21	18
298	-	-	-	-	-	/	all	4	3391.14	5819.25	-1683.57	-2901.63	12	8
299	/	+	-	+	/	-	all	21	3391.65	5065.55	-1534.82	-2392.77	161	140
300	-	-	+	/	-	+	all	4	3391.8	5634.74	-1659.9	-2785.37	36	32
301	+	-	+	+	/	+	all	20	3392.02	4270.75	-1455.01	-1914.38	241	221
302	-	/	-	+	-	/	all	8	3392.3	5736.68	-1654.15	-2834.34	42	34
303	-	+	-	-	-	/	all	4	3392.35	5772.71	-1680.18	-2874.36	16	12
304	-	-	-	/	-	/	all	16	3392.4	5750.24	-1648.2	-2843.12	48	32
305	+	/	+	-	-	/	all	8	3392.78	5496.07	-1650.39	-2710.04	46	38
306	/	/	+	-	-	+	all	6	3393.25	5449.69	-1660.62	-2694.84	36	30
307	+	-	/	/	-	-	all	16	3393.26	5585.92	-1632.63	-2744.96	64	48
308	+	-	/	+	-	+	all	4	3393.36	5664.34	-1656.68	-2796.17	40	36
309	-	+	-	+	/	+	all	20	3393.46	4556.31	-1483.73	-2085.16	213	193
310	+	+	-	/	-	/	all	16	3393.65	5476.33	-1624.83	-2682.16	72	56
311	/	/	+	-	/	+	all	56	3393.91	4395.38	-1438.96	-1974.69	258	223
312	+	-	/	+	-	-	all	4	3394.13	5808.14	-1669.06	-2880.07	28	24
313	/	/	-	+	-	+	all	6	3394.22	5617.9	-1661.11	-2778.95	36	30
314	-	/	+	-	/	+	all	53	3394.33	4412.38	-1450.16	-1993.19	247	213
315	+	+	-	-	-	+	all	1	3394.49	5798.36	-1688.24	-2891.18	9	8
316	/	+	+	/	-	-	all	8	3394.49	5547.2	-1639.24	-2723.6	58	50
317	-	+	+	/	-	+	all	4	3394.65	5580.69	-1655.33	-2752.35	42	38
318	+	-	+	-	-	-	all	1	3394.89	5887.94	-1690.45	-2937.97	7	6
319	+	-	-	/	-	+	all	4	3394.94	5732.86	-1669.47	-2842.43	28	24
320	+	+	-	+	/	+	all	20	3394.98	4550.95	-1483.49	-2081.47	214	194
321	+	+	+	-	-	-	all	1	3395.13	5845.27	-1688.56	-2914.64	9	8
322	-	+	/	+	-	+	all	4	3395.18	5648.86	-1655.59	-2786.43	42	38
323	/	-	+	-	-	-	all	2	3395.45	5801.88	-1685.73	-2890.94	12	10
324	+	/	/	-	-	+	all	10	3395.79	5559.79	-1647.9	-2739.89	50	40
325	+	/	+	-	/	+	all	53	3395.86	4409.5	-1449.93	-1990.75	248	214
326	+	+	-	/	-	+	all	4	3395.92	5660.6	-1663.96	-2800.3	34	30
327	/	/	+	-	/	-	all	56	3396.62	4898.27	-1503.31	-2289.13	195	160
328	-	+	-	/	-	/	all	16	3396.77	5703.62	-1640.38	-2809.81	58	42
329	+	-	+	+	-	-	all	1	3397.13	5877.27	-1688.56	-2929.64	10	9
330	-	+	+	/	-	/	all	16	3397.3	5271.51	-1592.65	-2545.75	106	90
331	+	+	-	+	-	+	all	1	3397.47	5793.89	-1686.73	-2885.94	12	11
332	/	/	+	/	+	-	all	17	3397.49	4845.62	-1501.74	-2241.81	197	181
333	/	+	/	+	-	-	all	8	3397.61	5591.39	-1640.8	-2745.69	58	50
334	/	-	+	+	-	-	all	2	3397.64	5764.51	-1680.82	-2866.25	18	16
335	/	/	/	-	+	-	all	18	3397.83	4977.98	-1535.91	-2341.99	163	147
336	+	-	-	-	-	+	all	1	3398.08	5844.63	-1692.04	-2916.31	7	6
337	+	/	-	/	-	/	all	26	3398.29	5463.25	-1611.14	-2667.62	88	64
338	+	+	+	+	-	-	all	1	3398.3	5841.97	-1687.15	-2909.99	12	11
339	+	+	/	+	-	-	all	4	3398.38	5758.39	-1665.19	-2849.19	34	30
340	+	+	+	/	-	-	all	4	3398.43	5701.36	-1665.21	-2820.68	34	30
341	-	/	+	-	/	-	all	53	3398.45	4913.48	-1512.23	-2303.74	187	153
342	+	-	/	-	-	+	all	4	3398.65	5721.54	-1671.33	-2836.77	28	24
343	/	-	/	-	-	-	all	8	3398.69	5806.39	-1675.35	-2887.19	24	16
344	-	/	/	+	+	-	all	10	3398.71	4976.36	-1528.35	-2327.18	171	161
345	/	+	+	-	-	-	all	2	3398.85	5761.89	-1683.42	-2866.95	16	14
346	+	/	+	+	-	+	all	3	3398.85	5678.02	-1672.43	-2815.01	27	24
347	+	-	-	+	-	+	all	1	3398.88	5833.64	-1689.44	-2907.82	10	9
348	-	/	/	-	+	-	all	10	3399.05	5040.41	-1547.53	-2378.2	152	142
349	+	/	-	-	-	+	all	3	3399.07	5795.66	-1684.54	-2885.83	15	12
350	+	/	+	-	/	-	all	53	3399.28	4912.49	-1511.64	-2302.24	188	154
351	+	-	/	-	-	-	all	4	3399.43	5858.72	-1683.72	-2917.36	16	12
352	-	+	/	-	-	+	all	4	3400.45	5708.33	-1670.23	-2828.17	30	26
353	+	/	/	+	+	-	all	10	3400.46	4972.29	-1525.23	-2321.14	175	165
354	-	/	+	-	-	/	all	8	3400.48	5578.89	-1658.24	-2755.45	42	34
355	/	/	-	/	-	/	all	40	3400.67	5350.47	-1584.33	-2597.23	116	78
356	-	/	-	/	-	/	all	26	3400.68	5691.94	-1626.34	-2795.97	74	50
357	-	-	/	-	-	/	all	16	3400.93	5695.78	-1652.47	-2815.89	48	32
358	+	+	+	/	-	/	all	16	3401.01	5100.21	-1580.51	-2446.1	120	104
359	+	+	/	-	-	-	all	4	3401.08	5800.34	-1678.54	-2882.17	22	18
360	-	-	/	+	-	+	all	4	3401.62	5714.15	-1664.81	-2825.08	36	32
361	/	/	-	+	/	-	all	56	3401.63	5039.19	-1503.82	-2357.59	197	162
362	-	-	/	/	-	+	all	16	3401.77	5388.85	-1604.88	-2614.42	96	80
363	-	+	-	+	/	-	all	20	3401.83	5086.06	-1547.92	-2410.03	153	133
364	-	-	+	/	-	-	all	4	3402.16	5787.11	-1677.08	-2873.56	24	20
365	+	+	-	+	/	-	all	20	3402.4	5085.43	-1547.2	-2408.71	154	134
366	/	-	/	+	-	/	all	32	3402.66	4848.12	-1509.33	-2264.06	192	160
367	/	+	/	+	-	/	all	32	3402.66	4848.12	-1509.33	-2264.06	192	160
368	-	/	-	+	/	+	all	53	3402.87	4528.28	-1452.43	-2049.14	249	215
369	+	/	+	-	-	-	all	3	3402.88	5812.06	-1683.44	-2891.03	18	15
370	+	/	+	/	+	-	all	10	3402.9	4979.82	-1528.45	-2326.91	173	163
371	-	/	+	/	+	-	all	10	3402.92	4996.34	-1532.46	-2339.17	169	159
372	/	+	+	+	-	-	all	2	3402.96	5727.72	-1679.48	-2843.86	22	20
373	-	-	/	+	-	-	all	4	3403.07	5842.43	-1677.53	-2901.21	24	20
374	+	/	+	+	-	/	all	8	3403.38	5477.15	-1637.69	-2682.58	64	56
375	+	+	/	/	-	+	all	16	3403.93	5106.06	-1575.96	-2443.03	126	110
376	-	+	+	-	-	+	all	1	3403.95	5733.86	-1690.98	-2856.93	11	10
377	/	-	-	+	-	-	all	2	3404.35	5858.22	-1690.18	-2919.11	12	10
378	+	/	-	+	/	+	all	53	3404.38	4522.91	-1452.19	-2045.45	250	216
379	-	-	/	/	-	-	all	16	3404.42	5754.35	-1654.21	-2845.18	48	32
380	/	/	+	+	-	+	all	6	3404.48	5419.92	-1654.24	-2667.96	48	42
381	+	/	/	+	-	+	all	10	3404.79	5516.53	-1634.4	-2700.27	68	58
382	-	-	+	-	-	+	all	1	3404.82	5788.29	-1693.41	-2886.15	9	8
383	/	-	-	-	-	-	all	2	3404.9	5902.37	-1696.45	-2947.18	6	4
384	/	/	/	-	-	-	all	18	3405.07	5674.92	-1652.54	-2803.46	50	34
385	+	/	/	-	+	-	all	10	3405.19	5036.9	-1545.6	-2371.45	157	147
386	/	/	/	+	-	-	all	18	3405.38	5541.19	-1622.69	-2706.6	80	64
387	/	-	+	/	-	/	all	32	3405.56	4803.86	-1510.78	-2241.93	192	160
388	/	+	+	/	-	/	all	32	3405.56	4803.86	-1510.78	-2241.93	192	160
389	/	+	-	/	-	+	all	8	3405.58	5476.42	-1646.79	-2690.21	56	48
390	-	-	+	+	-	+	all	1	3405.75	5772.15	-1690.87	-2875.08	12	11
391	/	+	/	-	-	-	all	8	3405.84	5730.11	-1668.92	-2839.06	34	26
392	-	+	+	+	-	+	all	1	3406.18	5726.57	-1689.09	-2850.29	14	13
393	+	+	-	-	-	-	all	1	3406.74	5914.68	-1697.37	-2952.34	6	5
394	+	/	-	+	-	+	all	3	3406.82	5795.93	-1682.41	-2879.96	21	18
395	-	+	/	+	-	-	all	4	3406.95	5794.69	-1673.47	-2871.35	30	26
396	+	-	-	-	-	-	all	1	3406.98	5952.99	-1699.49	-2973.49	4	3
397	-	/	+	+	-	/	all	8	3407	5561.53	-1643.5	-2728.76	60	52
398	/	-	-	/	-	-	all	8	3407.93	5793.23	-1679.97	-2880.62	24	16
399	+	/	-	/	+	+	all	10	3408.32	4952.64	-1537.16	-2319.32	167	157
400	+	-	-	/	-	-	all	4	3408.33	5861.05	-1688.16	-2918.52	16	12
401	/	+	-	-	-	-	all	2	3408.4	5863.41	-1694.2	-2923.71	10	8
402	-	/	/	-	-	+	all	10	3408.81	5641.01	-1658.41	-2784.5	46	36
403	+	-	-	+	-	-	all	1	3408.83	5943.46	-1697.41	-2965.73	7	6
404	/	+	+	+	/	+	all	21	3409.55	4247.11	-1417.77	-1857.55	287	266
405	-	+	-	-	-	+	all	1	3409.59	5820.8	-1696.8	-2903.4	8	7
406	-	/	-	/	+	+	all	10	3409.69	4967.26	-1541.84	-2330.63	163	153
407	+	/	/	-	-	-	all	10	3409.83	5734.21	-1666.92	-2839.11	38	28
408	-	/	+	-	-	+	all	3	3409.88	5699.91	-1684.94	-2832.95	20	17
409	/	+	-	+	-	-	all	2	3409.94	5821.78	-1688.97	-2896.89	16	14
410	+	+	-	+	-	-	all	1	3409.95	5911.75	-1695.97	-2947.88	9	8
411	-	-	/	-	-	+	all	4	3410.11	5787.97	-1681.05	-2873.98	24	20
412	-	+	/	/	-	+	all	16	3410.13	5309.06	-1595.06	-2560.53	110	94
413	-	+	+	/	-	-	all	4	3410.77	5749.61	-1675.39	-2848.8	30	26
414	/	/	/	+	-	/	all	40	3410.93	4841.34	-1501.47	-2254.67	204	166
415	+	/	+	+	-	-	all	3	3411.23	5812.98	-1681.61	-2885.49	24	21
416	+	/	-	/	-	+	all	10	3411.27	5655.55	-1655.63	-2787.77	50	40
417	/	/	-	-	-	-	all	6	3411.79	5852.29	-1687.89	-2914.14	18	12
418	-	/	-	+	/	-	all	53	3411.82	5059.7	-1516.91	-2374.85	189	155
419	-	+	-	+	-	+	all	1	3411.92	5814.02	-1694.96	-2897.01	11	10
420	-	+	-	/	-	+	all	4	3411.97	5747.27	-1675.98	-2847.63	30	26
421	+	/	-	+	/	-	all	53	3412.38	5059.07	-1516.19	-2373.53	190	156
422	-	-	-	-	-	+	all	1	3412.48	5873.49	-1700.24	-2931.74	6	5
423	+	/	-	-	-	-	all	3	3412.58	5914.34	-1694.29	-2948.17	12	9
424	-	-	-	/	-	+	all	4	3412.59	5798.99	-1682.29	-2879.49	24	20
425	-	/	/	+	-	+	all	10	3412.62	5574.67	-1642.31	-2733.34	64	54
426	-	-	/	-	-	-	all	4	3412.67	5902.85	-1694.34	-2943.43	12	8
427	-	-	-	+	-	+	all	1	3413.01	5859.22	-1697.51	-2921.61	9	8
428	+	+	/	/	-	-	all	16	3413.32	5526.56	-1626.66	-2699.28	80	64
429	-	/	-	-	-	+	all	3	3414.3	5821.18	-1693.15	-2899.59	14	11
430	-	-	/	-	/	-	all	80	3414.34	4851.53	-1477.17	-2270.77	230	155
431	/	/	+	/	-	+	all	18	3414.94	5179.18	-1605.47	-2503.59	102	86
432	-	+	/	-	-	-	all	4	3415.16	5847.22	-1689.58	-2909.61	18	14
433	-	+	+	-	-	-	all	1	3415.26	5862.29	-1699.63	-2924.14	8	7
434	-	-	+	-	-	-	all	1	3415.36	5905.31	-1701.68	-2947.65	6	5
435	+	/	/	/	-	+	all	32	3415.55	5057.38	-1557.78	-2406.69	150	122
436	+	/	/	+	-	-	all	10	3415.77	5699.79	-1651.88	-2803.89	56	46
437	/	/	-	/	+	+	all	17	3416.39	4777.4	-1519.19	-2215.7	189	173
438	+	/	+	/	-	+	all	10	3416.64	5467.54	-1640.32	-2675.77	68	58
439	-	/	+	+	-	+	all	3	3417.01	5696.46	-1682.5	-2825.23	26	23
440	-	-	+	+	-	-	all	1	3417.29	5893.73	-1699.65	-2938.87	9	8
441	+	+	-	/	-	-	all	4	3417.84	5827.49	-1686.92	-2895.74	22	18
442	-	+	+	+	-	-	all	1	3418.05	5857.87	-1698.03	-2918.94	11	10
443	-	/	+	/	-	/	all	26	3418.35	5244.98	-1583.17	-2520.49	126	102
444	+	-	/	-	/	-	all	80	3418.53	4843.85	-1475.27	-2262.92	234	159
445	-	+	+	+	/	+	all	20	3419.06	4275.95	-1436.53	-1884.97	273	253
446	/	-	/	-	/	-	all	84	3419.94	4839.37	-1467.97	-2256.68	242	163
447	/	/	-	/	-	+	all	18	3420	5465.85	-1638	-2676.93	72	56
448	/	/	+	-	-	-	all	6	3420.22	5696.39	-1680.11	-2824.19	30	24
449	-	/	+	-	-	-	all	3	3420.7	5830.85	-1694.35	-2902.43	16	13
450	/	+	+	+	/	-	all	21	3420.7	4750.92	-1486.35	-2172.46	224	203
451	+	-	-	/	/	-	all	80	3420.85	4911	-1468.42	-2292.5	242	163
452	+	/	-	+	-	-	all	3	3420.97	5915.72	-1692.48	-2942.86	18	15
453	+	+	+	+	/	+	all	20	3421.27	4270.56	-1436.63	-1881.28	274	254
454	-	/	-	+	-	+	all	3	3421.33	5818.22	-1690.66	-2892.11	20	17
455	-	/	/	/	-	+	all	32	3421.45	5261.16	-1576.72	-2524.58	134	106
456	/	/	+	/	-	/	all	40	3421.72	4806.64	-1506.86	-2237.32	204	166
457	+	/	+	/	-	/	all	26	3422.4	5073.15	-1571.2	-2420.58	140	116
458	-	/	-	/	+	-	all	10	3422.53	5108.39	-1561.27	-2414.2	150	140
459	-	+	-	-	-	-	all	1	3422.96	5934.42	-1706.48	-2963.21	5	4
460	-	-	-	/	/	-	all	80	3423.24	4927.88	-1473.62	-2304.94	238	159
461	-	-	-	-	-	-	all	1	3423.38	5972.74	-1708.69	-2984.37	3	2
462	/	/	-	+	-	-	all	6	3423.45	5820.04	-1681.72	-2886.02	30	24
463	-	/	/	-	-	-	all	10	3423.62	5823.79	-1681.81	-2891.9	30	20
464	+	/	/	/	-	-	all	32	3424.44	5477.17	-1608.22	-2662.59	104	76
465	-	/	/	+	-	-	all	10	3424.54	5745.53	-1660.27	-2830.76	52	42
466	/	+	-	/	-	-	all	8	3424.68	5768.99	-1678.34	-2858.49	34	26
467	+	/	-	/	+	-	all	10	3424.87	5096.94	-1557.43	-2403.47	155	145
468	-	-	-	+	-	-	all	1	3425.13	5962.37	-1706.56	-2976.18	6	5
469	/	-	/	/	-	-	all	32	3425.32	5527.65	-1616.66	-2699.82	96	64
470	-	-	-	/	-	-	all	4	3425.67	5921.4	-1700.83	-2952.7	12	8
471	-	+	-	+	-	-	all	1	3425.87	5930.35	-1704.94	-2958.18	8	7
472	-	/	+	/	-	+	all	10	3425.89	5534.6	-1648.95	-2713.3	64	54
473	-	/	-	-	-	-	all	3	3425.95	5931.02	-1703.98	-2959.51	9	6
474	-	/	-	/	-	+	all	10	3426.29	5740.8	-1667.15	-2834.4	46	36
475	-	-	+	/	+	/	all	16	3426.46	3999.88	-1319.23	-1621.94	394	378
476	-	+	+	+	/	-	all	20	3426.68	4780.47	-1500.34	-2197.24	213	193
477	-	+	/	/	-	-	all	16	3427.1	5700.23	-1649.55	-2802.11	64	48
478	+	+	+	+	/	-	all	20	3427.37	4777.01	-1499.68	-2194.51	214	194
479	/	-	+	/	+	/	all	32	3427.6	3911.16	-1223.8	-1497.58	490	458
480	/	+	+	/	+	/	all	32	3427.6	3911.16	-1223.8	-1497.58	490	458
481	/	/	-	/	+	-	all	17	3427.7	5026.02	-1546.85	-2362.01	167	151
482	-	+	+	/	+	/	all	16	3428.2	3999.63	-1310.1	-1611.81	404	388
483	/	/	+	/	-	-	all	18	3428.3	5498.25	-1634.15	-2685.13	80	64
484	/	-	-	/	/	-	all	84	3428.51	4911.32	-1464.25	-2288.66	250	167
485	/	+	/	/	-	+	all	32	3429.39	4932.58	-1522.69	-2306.29	192	160
486	/	-	/	/	-	+	all	32	3429.39	4932.58	-1522.69	-2306.29	192	160
487	-	+	/	/	-	/	all	64	3430.56	5165.42	-1512.28	-2442.71	203	140
488	/	/	/	/	-	+	all	48	3430.61	4874.46	-1503.31	-2268.23	212	169
489	-	/	+	+	-	-	all	3	3430.66	5827.58	-1692.33	-2893.79	23	20
490	/	-	-	+	/	/	all	84	3432.44	4039.8	-1246.22	-1627.9	470	392
491	+	/	-	/	-	-	all	10	3432.76	5821.88	-1678.38	-2882.94	38	28
492	+	/	+	/	-	-	all	10	3433.51	5655.32	-1660.75	-2781.66	56	46
493	/	/	+	+	/	+	all	56	3434	4240.49	-1388	-1826.25	329	294
494	/	/	+	+	-	-	all	6	3434.41	5671.23	-1675.21	-2799.62	42	36
495	-	+	-	/	-	-	all	4	3434.63	5891.22	-1699.32	-2931.61	18	14
496	-	/	-	+	-	-	all	3	3435.06	5931.8	-1701.53	-2952.9	16	13
497	+	-	-	+	/	/	all	80	3435.47	4067.98	-1267.73	-1657.99	450	376
498	-	-	/	+	+	/	all	16	3435.86	3975.1	-1324.93	-1610.55	393	377
499	+	-	+	/	+	/	all	16	3435.97	3998.58	-1307.98	-1605.29	410	394
500	-	-	-	+	/	/	all	80	3436.39	4086.31	-1272.2	-1671.15	446	372
501	-	/	/	/	-	-	all	32	3437.43	5650.34	-1630.71	-2765.17	88	60
502	/	/	-	/	-	-	all	18	3438.81	5757.69	-1669.41	-2844.84	50	34
503	/	-	/	-	+	/	all	32	3439.34	4150.18	-1326.67	-1714.09	393	361
504	+	+	+	/	+	/	all	16	3440.48	3999.96	-1302.24	-1597.98	418	402
505	-	/	+	+	/	+	all	53	3443.52	4269.33	-1406.76	-1853.67	315	281
506	-	/	-	/	-	-	all	10	3444.1	5880.74	-1692.05	-2920.37	30	20
507	/	/	+	+	/	-	all	56	3444.28	4745.57	-1456.14	-2141.79	266	231
508	-	/	+	/	-	-	all	10	3444.64	5705.8	-1670.32	-2810.9	52	42
509	-	-	+	-	/	/	all	80	3445.08	3962.93	-1279.54	-1612.46	443	369
510	-	+	/	+	+	/	all	16	3445.56	3982.78	-1319.78	-1604.39	403	387
511	+	/	+	+	/	+	all	53	3445.68	4263.95	-1406.84	-1849.97	316	282
512	-	-	-	/	+	/	all	16	3446.66	4362.21	-1377.33	-1851.1	346	330
513	/	+	/	/	-	-	all	32	3446.85	5474.5	-1611.42	-2657.25	112	80
514	+	-	+	-	/	/	all	80	3447.61	3958.17	-1276.81	-1606.08	447	373
515	-	-	/	-	+	/	all	16	3448.07	4243.02	-1379.03	-1792.51	345	329
516	/	+	/	-	+	/	all	32	3449.85	4154.49	-1323.93	-1708.25	401	369
517	/	-	-	/	+	/	all	32	3450.23	4292.41	-1331.12	-1784.21	394	362
518	-	/	+	+	/	-	all	53	3450.25	4775.13	-1470.13	-2166.56	255	221
519	+	/	+	+	/	-	all	53	3450.94	4771.67	-1469.47	-2163.84	256	222
520	-	+	/	-	+	/	all	16	3451.11	4212	-1370.56	-1767	355	339
521	+	-	/	+	+	/	all	16	3451.88	3983.7	-1316.94	-1598.85	409	393
522	-	/	/	/	-	/	all	78	3451.93	5165.59	-1501.97	-2431.79	224	151
523	+	+	/	/	-	/	all	64	3452.03	4835.67	-1473.01	-2227.83	253	190
524	+	-	/	/	-	/	all	64	3452.03	4835.67	-1473.01	-2227.83	253	190
525	-	-	/	/	-	/	all	64	3453.05	5320.94	-1536.52	-2533.47	190	127
526	/	+	/	+	+	/	all	32	3453.26	3914.47	-1237.63	-1500.23	489	457
527	/	-	/	+	+	/	all	32	3453.26	3914.47	-1237.63	-1500.23	489	457
528	-	+	/	-	/	-	all	80	3453.43	4803.97	-1447.71	-2197.98	279	204
529	/	+	-	+	/	/	all	84	3453.64	4059.68	-1240.82	-1621.84	486	408
530	/	/	/	/	-	-	all	48	3453.69	5422.12	-1592.85	-2620.06	134	91
531	+	+	-	+	/	/	all	80	3457.65	4087.08	-1260.83	-1649.54	468	394
532	+	+	/	-	/	-	all	80	3458.06	4798.44	-1446.03	-2191.22	283	208
533	/	+	/	-	/	-	all	84	3459.46	4794.24	-1437.73	-2184.12	292	213
534	/	+	-	/	+	/	all	32	3460.03	4298.8	-1328.02	-1779.4	402	370
535	-	+	-	/	+	/	all	16	3460.16	4371.81	-1374.08	-1845.9	356	340
536	-	+	-	+	/	/	all	80	3461.11	4109.24	-1266.56	-1664.62	464	390
537	+	+	/	+	+	/	all	16	3461.32	3992.21	-1313.66	-1595.1	417	401
538	+	-	-	/	+	/	all	16	3461.48	4348.95	-1368.74	-1828.48	362	346
539	-	+	+	-	/	/	all	80	3462.56	3935.02	-1271.28	-1581.51	460	386
540	/	/	-	+	/	/	all	119	3463.13	4045.73	-1221.57	-1600.86	510	422
541	/	/	+	/	+	/	all	39	3465.07	3936.87	-1205.54	-1479.43	527	489
542	/	-	+	-	/	/	all	84	3465.32	3963.32	-1265.66	-1592.66	467	389
543	+	-	/	-	+	/	all	16	3466.99	4242.1	-1372.5	-1776.05	361	345
544	+	/	-	+	/	/	all	115	3467.14	4073.13	-1241.57	-1628.57	492	408
545	-	/	+	-	/	/	all	115	3467.84	3913.63	-1254.92	-1561.82	479	395
546	+	+	/	-	+	/	all	16	3468.75	4220.15	-1365.38	-1757.08	369	353
547	-	/	/	-	/	-	all	132	3468.79	4803.58	-1432.4	-2184.79	302	217
548	+	+	+	-	/	/	all	80	3469.82	3941.15	-1270.91	-1580.58	464	390
549	-	/	-	+	/	/	all	115	3470.6	4095.29	-1247.3	-1643.65	488	404
550	-	/	+	/	+	/	all	25	3471.5	4025.08	-1286.75	-1587.54	449	425
551	+	+	-	/	+	/	all	16	3471.5	4354.99	-1365.75	-1823.5	370	354
552	+	/	/	/	-	/	all	78	3473.4	4835.84	-1462.7	-2216.92	274	201
553	+	/	/	-	/	-	all	132	3473.42	4798.05	-1430.71	-2178.03	306	221
554	/	/	/	-	/	-	all	137	3474.82	4793.85	-1422.41	-2170.93	315	226
555	+	/	+	-	/	/	all	115	3475.1	3919.77	-1254.55	-1560.88	483	399
556	/	+	+	-	/	/	all	84	3483.33	3942.15	-1259.66	-1567.08	482	404
557	+	/	-	/	/	-	all	130	3484.08	4865.02	-1426.04	-2207.51	316	225
558	+	/	+	/	+	/	all	25	3484.63	4026.5	-1279.31	-1574.25	463	439
559	-	/	-	/	/	-	all	130	3486.23	4881.09	-1431.11	-2219.54	312	221
560	-	/	/	+	+	/	all	26	3488.43	4018.31	-1300.22	-1589.16	444	420
561	-	-	/	-	/	+	all	80	3488.54	4033.2	-1293.27	-1640.6	451	376
562	/	/	+	-	/	/	all	119	3488.61	3920.77	-1243.3	-1547.38	501	413
563	-	/	/	-	+	/	all	26	3489.19	4244.96	-1352.6	-1754.48	392	368
564	+	+	-	/	/	-	all	80	3490.32	4879.58	-1453.16	-2226.79	292	213
565	-	+	-	/	/	-	all	80	3492.47	4895.64	-1458.23	-2238.82	288	209
566	+	-	/	-	/	+	all	80	3493.23	4030.6	-1291.62	-1635.3	455	380
567	/	/	-	/	/	-	all	134	3493.7	4867.16	-1421.85	-2203.58	325	230
568	+	-	-	/	/	+	all	80	3495.18	4192.58	-1273.59	-1701.29	474	395
569	-	-	-	/	/	+	all	80	3496.08	4214.05	-1278.04	-1716.02	470	391
570	/	/	/	-	+	/	all	40	3496.26	4197.88	-1314.13	-1702.94	434	396
571	/	+	/	/	+	+	all	32	3496.56	4041.07	-1257.28	-1561.54	491	459
572	/	-	/	/	+	+	all	32	3496.56	4041.07	-1257.28	-1561.54	491	459
573	/	+	-	/	/	-	all	84	3499.95	4881.72	-1448.97	-2222.86	301	218
574	/	/	-	/	+	/	all	39	3503.13	4327.77	-1312.57	-1762.89	439	401
575	+	/	/	+	+	/	all	26	3504.23	4027.65	-1294.12	-1579.83	458	434
576	/	/	/	+	+	/	all	40	3505.04	3960.08	-1230.52	-1496.04	522	484
577	+	/	/	-	+	/	all	26	3506.93	4253.29	-1347.47	-1744.65	406	382
578	-	/	-	/	+	/	all	25	3507.06	4399.35	-1356.53	-1826.68	397	373
579	/	-	-	/	/	+	all	84	3507.28	4186.84	-1259.64	-1682.42	494	411
580	/	/	/	/	-	/	all	128	3510.69	4742.42	-1409.35	-2134.21	346	237
581	/	+	/	/	-	/	all	128	3510.69	4742.42	-1409.35	-2134.21	346	237
582	/	-	/	/	-	/	all	128	3510.69	4742.42	-1409.35	-2134.21	346	237
583	/	-	/	-	/	+	all	84	3515.27	4044.57	-1282.64	-1626.28	475	396
584	-	+	/	/	+	+	all	16	3517.61	4144.36	-1348.81	-1678.18	410	394
585	-	-	/	/	+	+	all	16	3517.67	4188.19	-1362.83	-1714.09	396	380
586	+	/	-	/	+	/	all	25	3518.73	4381.09	-1348.37	-1803.54	411	387
587	-	-	/	/	+	-	all	16	3520.63	4601.64	-1412.31	-1968.82	348	332
588	+	+	/	/	+	+	all	16	3525.32	4147.8	-1337.66	-1664.9	425	409
589	-	+	/	-	/	+	all	80	3527.66	4057.88	-1277.83	-1617.94	486	411
590	+	-	/	/	+	-	all	16	3528.84	4580.56	-1401.42	-1943.28	363	347
591	+	-	/	/	+	+	all	16	3531.02	4199.98	-1354.51	-1704.99	411	395
592	/	-	/	/	+	-	all	32	3531.87	4545.61	-1370.93	-1909.81	395	363
593	+	+	/	-	/	+	all	80	3532.98	4062.94	-1276.49	-1616.47	490	415
594	-	+	/	/	+	-	all	16	3535.49	4567.28	-1403.74	-1935.64	364	348
595	+	/	-	/	/	+	all	130	3537.69	4208.39	-1238.84	-1665.2	530	439
596	/	+	/	/	+	-	all	32	3538.05	4502.37	-1358.02	-1872.18	411	379
597	-	/	-	/	/	+	all	130	3538.18	4229.28	-1243.09	-1679.64	526	435
598	+	+	/	/	+	-	all	16	3540.8	4541.28	-1391.4	-1907.64	379	363
599	-	/	/	-	/	+	all	132	3541.51	4054.49	-1265.75	-1607.25	505	420
600	+	-	+	/	/	-	all	80	3542.3	4367.39	-1295.15	-1786.69	476	397
601	-	-	+	/	/	-	all	80	3542.43	4378.82	-1299.22	-1796.41	472	393
602	+	/	/	-	/	+	all	132	3546.83	4059.55	-1264.41	-1605.78	509	424
603	+	+	-	/	/	+	all	80	3546.97	4228	-1265.49	-1685	508	429
604	-	+	-	/	/	+	all	80	3547.47	4248.89	-1269.73	-1699.44	504	425
605	/	/	-	/	/	+	all	134	3547.91	4200.92	-1224.96	-1646.46	549	454
606	-	-	+	+	/	/	all	80	3549.98	3681.64	-1113.99	-1246.82	661	594
607	+	-	/	+	/	-	all	80	3554.06	4427.09	-1320.03	-1831.54	457	382
608	/	+	/	-	/	+	all	84	3554.47	4078.46	-1268.24	-1609.23	509	430
609	/	-	+	/	/	-	all	84	3554.58	4368.44	-1282.29	-1772.22	495	412
610	+	-	+	+	/	/	all	80	3554.73	3683.37	-1112.36	-1243.68	665	598
611	-	-	/	+	/	-	all	80	3555.24	4452.71	-1324.62	-1848.35	453	378
612	-	+	+	+	/	/	all	80	3556.69	3688.28	-1113.34	-1246.14	665	598
613	/	+	-	/	/	+	all	84	3557.2	4220.52	-1251.6	-1666.26	527	444
614	/	/	/	/	+	+	all	47	3560.2	4067.42	-1229.1	-1525.71	551	508
615	+	+	+	+	/	/	all	80	3561.4	3690.01	-1111.7	-1243	669	602
616	-	/	+	+	/	/	all	115	3562.51	3657.32	-1097.26	-1223.66	684	605
617	/	-	/	+	/	-	all	84	3562.68	4429.06	-1305.34	-1817.53	476	397
618	+	-	/	+	/	+	all	80	3563.92	3668.06	-1103.96	-1231.03	678	603
619	-	-	/	+	/	+	all	80	3564.34	3673.14	-1108.17	-1237.57	674	599
620	+	/	+	+	/	/	all	115	3567.22	3659.04	-1095.61	-1220.52	688	609
621	/	/	/	-	/	+	all	137	3568.31	4075.08	-1256.16	-1598.54	528	439
622	/	-	+	+	/	/	all	84	3578.92	3691	-1092.46	-1219.5	697	626
623	/	+	+	+	/	/	all	84	3578.92	3691	-1092.46	-1219.5	697	626
624	/	-	/	+	/	+	all	84	3582.55	3671.89	-1082.27	-1205.94	709	630
625	/	/	+	+	/	/	all	119	3584.75	3660.04	-1076.37	-1197.02	716	633
626	-	/	/	/	+	+	all	31	3587.02	4183.62	-1313.51	-1639.81	480	452
627	+	/	/	/	+	+	all	31	3598.59	4193.05	-1304.3	-1629.53	495	467
628	+	+	/	+	/	-	all	80	3600.24	4425.18	-1294.12	-1781.59	506	431
629	-	/	/	/	+	-	all	31	3600.24	4609.42	-1366.12	-1898.71	434	406
630	/	/	/	/	+	-	all	47	3600.5	4532.9	-1327.25	-1836.45	473	430
631	-	+	/	+	/	-	all	80	3600.5	4449.38	-1298.25	-1797.69	502	427
632	+	-	-	/	/	/	all	314	3601.87	3945.6	-1068.93	-1442.8	732	530
633	-	+	+	/	/	-	all	80	3602.11	4372.02	-1280.05	-1744.01	521	442
634	+	+	+	/	/	-	all	80	3602.23	4361.62	-1276.12	-1734.81	525	446
635	-	-	-	/	/	/	all	314	3606.59	3995.09	-1085.29	-1481.55	718	516
636	-	-	+	/	/	+	all	80	3607.05	3829.87	-1099.53	-1289.93	704	625
637	-	+	/	+	/	+	all	80	3608.82	3710.5	-1095.41	-1221.25	709	634
638	+	-	+	/	/	+	all	80	3609.15	3831.68	-1096.58	-1286.84	708	629
639	-	/	+	/	/	-	all	130	3609.27	4375.04	-1256.64	-1730.52	548	457
640	+	/	+	/	/	-	all	130	3609.4	4364.63	-1252.7	-1721.32	552	461
641	+	/	/	/	+	-	all	31	3609.7	4589.94	-1355.85	-1873.97	449	421
642	/	+	/	+	/	-	all	84	3611.26	4429.47	-1279.63	-1767.73	526	447
643	+	+	/	+	/	+	all	80	3611.46	3709.49	-1092.73	-1216.74	713	638
644	+	/	/	+	/	-	all	132	3616.73	4419.84	-1278.37	-1764.92	530	445
645	/	+	+	/	/	-	all	84	3616.8	4365.16	-1263.4	-1720.58	545	462
646	-	/	/	+	/	-	all	132	3617	4444.04	-1282.5	-1781.02	526	441
647	/	-	-	/	/	/	all	330	3618.66	3953.52	-1065.33	-1439.76	744	537
648	/	/	+	/	/	-	all	134	3623.97	4368.17	-1239.99	-1707.08	572	477
649	-	/	/	+	/	+	all	132	3625.61	3708.81	-1083.8	-1210.4	729	644
650	/	-	+	/	/	+	all	84	3627.28	3836.13	-1074.64	-1262.07	739	656
651	+	+	-	/	/	/	all	314	3627.35	3955.56	-1056.67	-1426.78	757	551
652	/	/	/	+	/	-	all	137	3627.75	4424.13	-1263.88	-1751.07	550	461
653	-	+	-	/	/	/	all	314	3627.84	4008.76	-1072.92	-1465.38	741	539
654	+	/	/	+	/	+	all	132	3628.25	3707.79	-1081.12	-1205.9	733	648
655	/	+	/	+	/	+	all	84	3628.39	3712.01	-1071.2	-1192.01	743	664
656	/	+	-	/	/	/	all	330	3636.15	3963.48	-1053.07	-1423.74	765	558
657	/	/	/	+	/	+	all	137	3643.18	3708.32	-1059.59	-1181.16	762	673
658	+	/	-	/	/	/	all	348	3650.2	3983.53	-1056.1	-1426.77	769	565
659	-	+	+	/	/	+	all	80	3651.43	3856.2	-1088.72	-1270.1	737	658
660	+	+	+	/	/	+	all	80	3653.73	3858.11	-1085.86	-1267.05	741	662
661	-	/	+	/	/	+	all	130	3655.11	3842.27	-1065.56	-1250.13	762	671
662	+	/	+	/	/	+	all	130	3657.41	3844.17	-1062.7	-1247.09	766	675
663	-	/	-	/	/	/	all	348	3658.68	4036.73	-1072.34	-1465.36	757	553
664	-	-	/	-	/	/	all	313	3658.7	3888.4	-1112.35	-1429.2	717	515
665	/	/	-	/	/	/	all	362	3666.99	3991.45	-1052.49	-1423.73	781	572
666	/	+	+	/	/	+	all	84	3669.95	3860.7	-1063.98	-1242.35	771	688
667	/	/	+	/	/	+	all	134	3673.63	3846.77	-1040.82	-1222.38	796	701
668	+	-	/	-	/	/	all	313	3673.89	3884.91	-1104.95	-1412.46	732	530
669	/	-	/	-	/	/	all	329	3681.56	3887.89	-1101.78	-1409.94	739	534
670	-	+	/	-	/	/	all	313	3689.46	3899.05	-1105.73	-1412.52	739	537
671	-	-	/	/	/	-	all	316	3701.83	4234.33	-1126.92	-1597.16	724	520
672	+	+	/	-	/	/	all	313	3703.67	3906.07	-1099.83	-1403.04	752	550
673	/	-	-	-	+	+	ti/tv	4	3703.76	5574.98	-1789.88	-2729.49	62	58
674	/	-	-	+	+	+	ti/tv	4	3704.35	5532.39	-1778.17	-2696.19	74	70
675	/	-	+	-	+	+	ti/tv	4	3705.09	5455.48	-1778.54	-2657.74	74	70
676	/	+	/	-	/	/	all	329	3705.33	3903.05	-1096.67	-1400.52	756	551
677	-	+	+	-	+	+	ti/tv	2	3706.66	5629.51	-1793.33	-2756.75	60	58
678	/	-	+	+	+	+	ti/tv	4	3707.57	5410.79	-1767.78	-2623.39	86	82
679	-	-	+	-	+	+	ti/tv	2	3708.43	5682.6	-1798.22	-2787.3	56	54
680	-	+	-	-	+	+	ti/tv	2	3708.78	5688.25	-1800.39	-2792.12	54	52
681	+	+	+	-	+	+	ti/tv	2	3708.86	5626.76	-1792.43	-2753.38	62	60
682	-	+	+	+	+	+	ti/tv	2	3709.72	5629.62	-1788.86	-2750.81	66	64
683	-	-	+	+	+	+	ti/tv	2	3709.92	5675.85	-1792.96	-2777.92	62	60
684	+	-	+	-	+	+	ti/tv	2	3710.74	5678.43	-1797.37	-2783.22	58	56
685	/	+	+	-	+	+	ti/tv	4	3710.97	5438.54	-1773.48	-2641.27	82	78
686	+	+	-	-	+	+	ti/tv	2	3710.99	5683.77	-1799.5	-2787.88	56	54
687	+	+	+	+	+	+	ti/tv	2	3711.56	5627.54	-1787.78	-2747.77	68	66
688	-	+	-	+	+	+	ti/tv	2	3711.78	5688.13	-1795.89	-2786.06	60	58
689	+	-	+	+	+	+	ti/tv	2	3711.78	5672.76	-1791.89	-2774.38	64	62
690	-	-	-	-	+	+	ti/tv	2	3711.83	5737.17	-1805.92	-2820.59	50	48
691	/	+	-	-	+	+	ti/tv	4	3711.87	5566.4	-1785.93	-2717.2	70	66
692	-	-	-	+	+	+	ti/tv	2	3712.73	5732.21	-1800.37	-2812.11	56	54
693	+	-	/	/	/	-	all	316	3713.29	4229.28	-1118.64	-1580.64	738	534
694	+	+	-	+	+	+	ti/tv	2	3713.57	5683.91	-1794.79	-2781.95	62	60
695	/	+	-	+	+	+	ti/tv	4	3713.62	5527.47	-1774.81	-2685.74	82	78
696	+	-	-	-	+	+	ti/tv	2	3714.07	5731.41	-1805.03	-2815.7	52	50
697	+	-	-	+	+	+	ti/tv	2	3714.45	5727.1	-1799.23	-2807.55	58	56
698	/	+	+	+	+	+	ti/tv	4	3714.76	5400.49	-1763.38	-2610.24	94	90
699	-	/	/	-	/	/	all	350	3715.52	3923.12	-1101.76	-1408.56	756	553
700	/	-	/	/	/	-	all	331	3722.97	4235.99	-1116.48	-1580	745	538
701	-	+	+	-	+	-	ti/tv	2	3724.35	5739.66	-1808.18	-2817.83	54	52
702	-	-	+	/	/	/	all	314	3950.99	3726.09	-804.496	-894.045	1171	969
703	-	+	+	+	+	-	ti/tv	2	3726.45	5738.83	-1803.22	-2811.42	60	58
704	+	+	+	-	+	-	ti/tv	2	3726.47	5739.05	-1807.23	-2815.53	56	54
705	-	-	+	-	+	-	ti/tv	2	3726.83	5785.71	-1813.41	-2844.86	50	48
706	-	+	-	-	+	-	ti/tv	2	3727.53	5787.16	-1815.76	-2847.58	48	46
707	-	-	+	+	+	-	ti/tv	2	3728.07	5778.46	-1808.03	-2835.23	56	54
708	+	+	+	+	+	-	ti/tv	2	3728.17	5738.55	-1802.09	-2809.28	62	60
709	+	-	+	-	+	-	ti/tv	2	3728.96	5784.57	-1812.48	-2842.29	52	50
710	+	+	-	-	+	-	ti/tv	2	3729.53	5785.8	-1814.77	-2844.9	50	48
711	+	-	+	+	+	-	ti/tv	2	3729.72	5777.77	-1806.86	-2832.89	58	56
712	+	/	/	-	/	/	all	350	3729.73	3930.15	-1095.87	-1399.07	769	566
713	-	+	-	+	+	-	ti/tv	2	3729.78	5788.01	-1810.89	-2842.01	54	52
714	/	-	-	-	+	-	ti/tv	4	3729.8	5771.7	-1814.9	-2839.85	50	46
715	-	-	-	-	+	-	ti/tv	2	3729.82	5827.48	-1820.91	-2871.74	44	42
716	/	-	-	+	+	-	ti/tv	4	3730.56	5733.55	-1803.28	-2808.77	62	58
717	-	-	-	+	+	-	ti/tv	2	3730.83	5822.92	-1815.42	-2863.46	50	48
718	/	-	+	-	+	-	ti/tv	4	3730.86	5687.07	-1803.43	-2785.54	62	58
719	+	+	-	+	+	-	ti/tv	2	3731.28	5786.63	-1809.64	-2839.32	56	54
720	+	-	-	-	+	-	ti/tv	2	3731.82	5825.73	-1819.91	-2868.87	46	44
721	+	-	-	+	+	-	ti/tv	2	3732.27	5821.23	-1814.14	-2860.62	52	50
722	/	+	-	-	+	-	ti/tv	4	3733.76	5730.3	-1808.88	-2811.15	58	54
723	/	+	+	-	+	-	ti/tv	4	3734.04	5639.64	-1797.02	-2753.82	70	66
724	/	-	+	+	+	-	ti/tv	4	3734.07	5650.34	-1793.04	-2755.17	74	70
725	-	+	+	/	/	/	all	314	3958.99	3734.09	-804.496	-894.045	1175	973
726	/	/	/	-	/	/	all	364	3737.39	3933.12	-1092.7	-1396.56	776	570
727	/	+	-	+	+	-	ti/tv	4	3737.54	5697.55	-1798.77	-2782.77	70	66
728	-	/	+	/	/	/	all	348	3968.94	3740.07	-804.469	-894.035	1180	976
729	/	+	+	+	+	-	ti/tv	4	3740.67	5610.24	-1788.33	-2727.12	82	78
730	-	+	/	/	/	-	all	316	3742.15	4238.1	-1099.08	-1551.05	772	568
731	/	-	-	-	+	/	ti/tv	16	3744.18	5168.04	-1672.09	-2400.02	200	184
732	-	-	-	-	+	/	ti/tv	8	3744.9	5198.35	-1696.45	-2431.18	176	168
733	+	-	+	/	/	/	all	314	3971.29	3746.32	-801.646	-891.158	1184	982
734	-	-	-	+	+	/	ti/tv	8	3746.63	5164.06	-1673.32	-2390.03	200	192
735	+	+	+	/	/	/	all	314	3975.29	3748.32	-801.646	-891.158	1186	983
736	+	-	-	-	+	/	ti/tv	8	3750.68	5191.02	-1691.34	-2419.51	184	176
737	+	-	-	+	+	/	ti/tv	8	3751.33	5155.34	-1667.67	-2377.67	208	200
738	+	+	/	/	/	-	all	316	3753.56	4233.9	-1090.78	-1534.95	786	582
739	/	+	-	-	+	/	ti/tv	16	3753.86	5151.4	-1668.93	-2383.7	208	192
740	-	+	-	-	+	/	ti/tv	8	3754.17	5180.75	-1693.08	-2414.38	184	176
741	+	/	+	/	/	/	all	348	3983.24	3754.3	-801.618	-891.148	1190	986
742	/	+	/	/	/	-	all	331	3755.24	4232.61	-1088.62	-1534.3	789	582
743	/	-	-	+	+	/	ti/tv	16	3757.87	5035.24	-1630.93	-2285.62	248	232
744	-	+	-	+	+	/	ti/tv	8	3758.55	5167.39	-1671.27	-2383.7	208	200
745	-	/	+	-	+	+	ti/tv	6	3759.05	5618.14	-1761.53	-2696.07	118	113
746	+	+	-	-	+	/	ti/tv	8	3759.41	5176.49	-1687.7	-2404.25	192	184
747	+	/	+	-	+	+	ti/tv	6	3761.32	5614.78	-1760.66	-2692.39	120	115
748	-	/	+	+	+	+	ti/tv	6	3762.83	5617.96	-1751.42	-2683.98	130	125
749	+	+	-	+	+	/	ti/tv	8	3763.52	5161.3	-1665.76	-2372.65	216	208
750	/	+	+	/	/	/	all	330	3997.75	3763.7	-798.876	-888.849	1200	993
751	/	-	+	/	/	/	all	330	3997.75	3763.7	-798.876	-888.849	1200	993
752	/	+	-	+	+	/	ti/tv	16	3764.06	5038.95	-1630.03	-2283.47	252	236
753	/	-	-	-	/	-	ti/tv	42	3764.09	5735.58	-1760.05	-2785.79	122	82
754	+	/	+	+	+	+	ti/tv	6	3764.76	5615.39	-1750.38	-2680.69	132	127
755	/	/	+	-	+	+	ti/tv	12	3765.01	5414.84	-1736.5	-2571.42	146	136
756	-	-	+	-	+	/	ti/tv	8	3765.42	5117.85	-1682.71	-2366.93	200	192
757	/	-	-	-	-	/	ti/tv	16	3765.94	6035.67	-1834.97	-2985.84	48	32
758	-	-	+	+	+	/	ti/tv	8	3768.22	5084.78	-1660.11	-2326.39	224	216
759	/	-	+	-	+	/	ti/tv	16	3770.12	4947.81	-1637.06	-2241.9	248	232
760	-	-	-	-	/	-	ti/tv	40	3770.32	5748	-1769.16	-2796	116	78
761	-	/	-	-	+	+	ti/tv	6	3770.79	5675.3	-1776.39	-2733.65	109	104
762	/	+	+	-	+	/	ti/tv	16	3770.85	4914.05	-1633.42	-2221.02	252	236
763	/	/	-	-	+	+	ti/tv	12	3771.36	5547.98	-1757.68	-2655.99	128	118
764	/	+	-	-	-	/	ti/tv	16	3772.24	6019.83	-1830.12	-2969.92	56	40
765	+	-	-	-	/	-	ti/tv	40	3772.46	5750.43	-1768.23	-2795.21	118	80
766	-	+	+	-	+	/	ti/tv	8	3772.64	5093.9	-1678.32	-2346.95	208	200
767	+	/	-	-	+	+	ti/tv	6	3773.13	5670.15	-1775.56	-2729.07	111	106
768	/	/	+	/	/	/	all	362	4011.7	3773.68	-798.848	-888.839	1207	998
769	-	/	-	+	+	+	ti/tv	6	3774.56	5675.15	-1766.28	-2721.57	121	116
770	/	/	-	-	-	/	ti/tv	24	3774.6	6012.8	-1819.3	-2960.4	68	46
771	+	-	+	-	+	/	ti/tv	8	3774.69	5120.82	-1679.35	-2360.41	208	200
772	-	/	+	-	+	-	ti/tv	6	3774.73	5719.81	-1776.36	-2753.91	111	106
773	-	+	+	+	+	/	ti/tv	8	3775.81	5082.07	-1655.9	-2317.03	232	224
774	+	-	+	+	+	/	ti/tv	8	3775.84	5086.12	-1655.92	-2319.06	232	224
775	+	/	-	+	+	+	ti/tv	6	3776.54	5670.51	-1765.27	-2717.25	123	118
776	+	/	+	-	+	-	ti/tv	6	3778.81	5721.15	-1775.41	-2751.57	114	109
777	/	-	-	+	-	+	ti/tv	4	3779.79	6030.69	-1853.9	-2983.34	36	32
778	+	-	-	+	-	/	ti/tv	8	3779.91	6016.99	-1833.95	-2960.49	56	48
779	-	/	+	+	+	-	ti/tv	6	3779.93	5721.14	-1765.96	-2741.57	124	119
780	/	-	-	-	-	+	ti/tv	4	3780.46	6075.39	-1866.23	-3017.69	24	20
781	+	-	-	-	-	/	ti/tv	8	3780.72	6073.64	-1858.36	-3012.82	32	24
782	-	-	/	+	/	/	all	313	4018.2	3781.06	-814.101	-897.53	1195	993
783	+	/	+	+	+	-	ti/tv	6	3781.61	5720.64	-1764.81	-2739.32	126	121
784	/	-	+	-	-	+	ti/tv	4	3782.46	5943.03	-1855.23	-2939.51	36	32
785	/	-	-	-	/	+	ti/tv	42	3783.03	5169.22	-1649.51	-2382.61	242	202
786	+	+	+	-	+	/	ti/tv	8	3783.07	5101.02	-1675.54	-2342.51	216	208
787	-	/	-	-	+	-	ti/tv	6	3783.63	5763.4	-1791.81	-2786.7	100	95
788	/	-	+	+	-	+	ti/tv	4	3783.7	5903.74	-1843.85	-2907.87	48	44
789	-	/	/	/	/	-	all	383	3784.13	4279.95	-1096.07	-1549.98	796	590
790	/	-	-	+	-	/	ti/tv	16	3784.32	5904.34	-1796.16	-2872.17	96	80
791	/	/	+	+	+	+	ti/tv	12	3784.8	5391.92	-1722.4	-2535.96	170	160
792	/	-	+	+	+	/	ti/tv	16	3785.23	4856.21	-1596.61	-2148.1	296	280
793	/	+	+	+	+	/	ti/tv	16	3785.23	4856.21	-1596.61	-2148.1	296	280
794	+	+	+	+	+	/	ti/tv	8	3785.5	5087.91	-1652.75	-2311.95	240	232
795	+	+	+	-	-	+	ti/tv	2	3785.59	6109.41	-1868.79	-3032.7	24	22
796	/	+	-	-	-	+	ti/tv	4	3785.72	6060.83	-1860.86	-3002.41	32	28
797	+	+	-	-	-	/	ti/tv	8	3786.08	6063.54	-1853.04	-2999.77	40	32
798	/	+	+	-	-	+	ti/tv	4	3786.21	5925.13	-1849.11	-2922.57	44	40
799	/	+	-	+	-	+	ti/tv	4	3786.35	6017.48	-1849.18	-2968.74	44	40
800	/	-	+	-	-	/	ti/tv	16	3787.09	5743.32	-1797.55	-2791.66	96	80
801	/	/	+	-	+	-	ti/tv	12	3787.64	5619.75	-1759.82	-2685.87	134	124
802	/	+	+	+	-	+	ti/tv	4	3788.57	5888.39	-1838.29	-2892.2	56	52
803	/	+	-	+	-	/	ti/tv	16	3788.62	5906.94	-1794.31	-2869.47	100	84
804	+	/	-	-	-	/	ti/tv	16	3788.92	6048.29	-1842.46	-2986.14	52	38
805	-	/	-	+	+	-	ti/tv	6	3789.05	5765.76	-1781.52	-2774.88	113	108
806	-	+	/	+	/	/	all	313	4026.2	3789.06	-814.101	-897.53	1199	997
807	+	+	-	+	-	/	ti/tv	8	3789.07	6023.36	-1830.53	-2955.68	64	56
808	+	-	+	-	-	+	ti/tv	2	3789.35	6166.34	-1874.67	-3065.17	20	18
809	+	+	-	-	-	+	ti/tv	2	3789.43	6188.97	-1876.71	-3078.49	18	16
810	/	/	-	+	+	+	ti/tv	12	3789.68	5524.81	-1742.84	-2620.41	152	142
811	/	+	+	-	-	/	ti/tv	16	3789.74	5735.96	-1794.87	-2783.98	100	84
812	/	/	-	-	-	+	ti/tv	12	3789.99	6050.38	-1850.99	-2991.19	44	34
813	-	-	-	+	-	/	ti/tv	8	3790.08	6183.96	-1847.04	-3051.98	48	40
814	+	+	+	+	-	+	ti/tv	2	3790.14	6107.07	-1865.07	-3025.54	30	28
815	-	-	-	-	/	+	ti/tv	40	3790.57	5189.33	-1665.29	-2402.67	230	192
816	+	/	-	-	+	-	ti/tv	6	3791.73	5768.08	-1790.87	-2784.04	105	100
817	+	+	+	-	-	-	ti/tv	2	3791.97	6237.24	-1877.98	-3102.62	18	16
818	+	-	+	+	-	+	ti/tv	2	3792.37	6156.28	-1870.18	-3054.14	26	24
819	/	/	-	-	+	-	ti/tv	12	3792.51	5712.72	-1780.25	-2750.36	116	106
820	+	-	+	/	-	+	ti/tv	8	3792.71	5976.64	-1816.36	-2916.32	80	72
821	-	+	-	+	-	/	ti/tv	8	3793.39	6133.2	-1840.69	-3018.6	56	48
822	+	-	-	-	/	+	ti/tv	40	3793.52	5188.07	-1664.76	-2400.04	232	194
823	-	-	/	+	+	+	ti/tv	8	3793.71	5385.86	-1672.85	-2476.93	224	216
824	+	+	-	+	-	+	ti/tv	2	3793.8	6186.89	-1872.9	-3071.44	24	22
825	/	+	/	+	/	/	all	329	4041.55	3794.11	-804.774	-886.054	1216	1011
826	/	-	/	+	/	/	all	329	4041.55	3794.11	-804.774	-886.054	1216	1011
827	+	-	+	-	-	-	ti/tv	2	3794.23	6289.64	-1883.12	-3132.82	14	12
828	+	/	-	+	+	-	ti/tv	6	3794.68	5768.32	-1780.34	-2772.16	117	112
829	+	/	+	-	-	+	ti/tv	6	3795.36	6075	-1861.68	-3006.5	36	31
830	+	/	/	/	/	-	all	383	3795.54	4275.75	-1087.77	-1533.87	810	604
831	+	-	/	+	-	-	ti/tv	8	3795.94	6206.3	-1841.97	-3055.15	56	48
832	-	-	-	-	-	/	ti/tv	8	3795.97	6220.22	-1873.99	-3094.11	24	16
833	+	-	-	-	-	+	ti/tv	2	3796	6244.24	-1884	-3110.12	14	12
834	+	+	+	+	-	-	ti/tv	2	3796.77	6235.74	-1874.38	-3095.87	24	22
835	+	-	+	+	-	/	ti/tv	8	3796.95	5924.12	-1818.47	-2890.06	80	72
836	+	-	+	-	-	/	ti/tv	8	3797.02	5974.03	-1842.51	-2939.02	56	48
837	+	/	-	-	-	+	ti/tv	6	3797.35	6187.18	-1871.67	-3071.59	27	22
838	+	+	-	-	-	-	ti/tv	2	3797.38	6301.65	-1886.69	-3140.83	12	10
839	-	-	/	+	-	-	ti/tv	8	3797.7	6237.57	-1850.85	-3078.78	48	40
840	+	-	-	+	-	+	ti/tv	2	3797.98	6235.52	-1878.99	-3099.76	20	18
841	+	-	+	+	-	-	ti/tv	2	3798.22	6280.62	-1879.11	-3122.31	20	18
842	/	-	-	-	-	-	ti/tv	4	3799.22	6298.37	-1887.61	-3141.19	12	8
843	-	+	-	-	-	/	ti/tv	8	3799.24	6167.79	-1867.62	-3059.89	32	24
844	-	-	+	/	-	+	ti/tv	8	3799.6	6025.07	-1827.8	-2948.53	72	64
845	/	-	+	-	-	-	ti/tv	4	3799.88	6205.59	-1875.94	-3082.8	24	20
846	-	/	-	-	-	/	ti/tv	16	3800.46	6151.76	-1856.23	-3045.88	44	30
847	/	-	-	+	-	-	ti/tv	4	3800.54	6255.43	-1876.27	-3107.71	24	20
848	+	-	-	-	-	-	ti/tv	2	3800.7	6349	-1892.35	-3168.5	8	6
849	-	+	/	+	+	+	ti/tv	8	3801.06	5325.55	-1664.53	-2434.78	236	228
850	/	-	+	/	-	-	ti/tv	16	3801.3	5976.69	-1804.65	-2908.35	96	80
851	+	+	-	+	-	-	ti/tv	2	3801.98	6300.63	-1882.99	-3134.32	18	16
852	/	+	+	-	-	-	ti/tv	4	3802.41	6158.45	-1869.2	-3051.23	32	28
853	+	-	+	/	-	-	ti/tv	8	3802.48	6143.15	-1845.24	-3023.58	56	48
854	/	+	-	-	-	-	ti/tv	4	3802.62	6253.12	-1881.31	-3110.56	20	16
855	-	-	/	+	+	-	ti/tv	8	3802.66	5477.78	-1701.33	-2546.89	200	192
856	+	/	+	-	-	-	ti/tv	6	3802.74	6205.2	-1871.37	-3077.6	30	25
857	+	-	/	+	+	+	ti/tv	8	3802.9	5383.33	-1669.45	-2467.67	232	224
858	/	-	/	+	-	-	ti/tv	16	3802.98	6052.85	-1805.49	-2946.43	96	80
859	+	+	+	-	-	/	ti/tv	8	3803.88	5970.59	-1837.94	-2929.29	64	56
860	+	-	-	+	-	-	ti/tv	2	3803.9	6341.18	-1887.95	-3158.59	14	12
861	+	+	/	+	-	-	ti/tv	8	3804.05	6153.16	-1834.03	-3016.58	68	60
862	/	-	/	-	-	+	ti/tv	16	3804.19	5869.46	-1806.09	-2854.73	96	80
863	-	+	+	-	-	+	ti/tv	2	3804.22	6127.71	-1880.11	-3043.85	22	20
864	-	+	-	-	-	+	ti/tv	2	3804.27	6209.81	-1886.14	-3090.91	16	14
865	/	-	+	+	-	-	ti/tv	4	3804.68	6169.92	-1866.34	-3052.96	36	32
866	+	-	/	+	/	/	all	313	4042.19	3805.02	-812.093	-895.51	1209	1007
867	/	/	/	/	/	-	all	398	3805.22	4282.46	-1085.61	-1533.23	817	608
868	-	-	+	+	-	/	ti/tv	8	3805.36	6085.65	-1830.68	-2978.83	72	64
869	+	/	-	-	-	-	ti/tv	6	3806.29	6302.25	-1882.14	-3135.12	21	16
870	+	+	+	/	-	+	ti/tv	8	3806.36	5914.66	-1811.18	-2873.33	92	84
871	+	-	/	+	-	+	ti/tv	8	3806.41	6075.01	-1823.21	-2965.5	80	72
872	+	+	+	+	-	/	ti/tv	8	3806.43	5934.42	-1815.21	-2887.21	88	80
873	/	/	+	-	-	/	ti/tv	24	3806.46	5683.27	-1785.23	-2745.64	118	96
874	+	+	/	+	-	+	ti/tv	8	3806.52	6012.81	-1811.26	-2922.41	92	84
875	-	-	+	-	-	+	ti/tv	2	3806.57	6191.6	-1885.28	-3079.8	18	16
876	-	+	/	+	-	-	ti/tv	8	3806.98	6186.06	-1843.49	-3041.03	60	52
877	/	+	-	+	-	-	ti/tv	4	3807.06	6213.62	-1871.53	-3078.81	32	28
878	+	/	+	+	-	+	ti/tv	6	3807.08	6077.9	-1855.54	-2995.95	48	43
879	-	+	/	+	-	+	ti/tv	8	3807.21	6052.77	-1819.6	-2950.38	84	76
880	/	-	/	+	-	+	ti/tv	16	3807.28	5725.96	-1759.64	-2734.98	144	128
881	-	+	+	+	-	/	ti/tv	8	3807.38	6029.45	-1823.69	-2942.73	80	72
882	+	-	-	/	-	+	ti/tv	8	3807.39	6121.49	-1847.69	-3012.75	56	48
883	+	-	/	-	-	-	ti/tv	8	3807.42	6261.07	-1871.71	-3106.54	32	24
884	/	/	-	-	-	-	ti/tv	12	3807.49	6242	-1871.74	-3099	32	22
885	-	-	/	+	-	+	ti/tv	8	3807.5	6120.44	-1831.75	-2996.22	72	64
886	-	+	-	+	-	+	ti/tv	2	3807.52	6205.16	-1881.76	-3082.58	22	20
887	-	+	+	+	-	+	ti/tv	2	3807.54	6122.52	-1875.77	-3035.26	28	26
888	/	/	+	-	-	+	ti/tv	12	3807.83	5853.54	-1841.91	-2874.77	62	52
889	/	-	-	/	-	-	ti/tv	16	3808.46	6175.18	-1856.23	-3055.59	48	32
890	-	-	+	+	-	+	ti/tv	2	3808.53	6177.68	-1880.27	-3066.84	24	22
891	/	-	/	-	-	-	ti/tv	16	3808.61	6214.85	-1856.3	-3075.42	48	32
892	+	+	/	+	+	+	ti/tv	8	3808.78	5321.99	-1660.39	-2424.99	244	236
893	-	-	+	-	-	/	ti/tv	8	3808.83	6128.06	-1856.41	-3024.03	48	40
894	+	/	-	+	-	+	ti/tv	6	3808.98	6190.7	-1865.49	-3061.35	39	34
895	-	-	+	/	-	-	ti/tv	8	3809	6189.42	-1856.5	-3054.71	48	40
896	-	-	-	-	-	+	ti/tv	2	3809.41	6271.18	-1892.7	-3125.59	12	10
897	+	-	/	+	+	-	ti/tv	8	3809.95	5478.24	-1696.98	-2539.12	208	200
898	/	/	-	+	-	+	ti/tv	12	3810.18	6022.97	-1837.09	-2953.48	68	58
899	/	/	+	+	+	-	ti/tv	12	3810.23	5606.64	-1747.12	-2655.32	158	148
900	-	/	/	+	/	/	all	350	4049.39	3810.41	-813.697	-897.205	1211	1008
901	/	+	+	+	-	-	ti/tv	4	3810.46	6127.08	-1861.23	-3023.54	44	40
902	-	+	+	-	-	/	ti/tv	8	3810.53	6062.54	-1849.26	-2983.27	56	48
903	-	+	+	-	-	-	ti/tv	2	3810.6	6252.39	-1889.3	-3112.19	16	14
904	-	-	-	+	-	+	ti/tv	2	3810.61	6259.07	-1887.3	-3113.54	18	16
905	+	/	-	+	-	/	ti/tv	16	3811.23	6027.57	-1817.62	-2939.78	88	74
906	/	+	+	+	-	/	ti/tv	16	3811.52	5673.9	-1761.76	-2708.95	144	128
907	/	-	+	+	-	/	ti/tv	16	3811.52	5673.9	-1761.76	-2708.95	144	128
908	+	+	/	-	-	-	ti/tv	8	3811.57	6198.64	-1861.78	-3063.32	44	36
909	/	/	-	+	-	/	ti/tv	24	3811.65	5923	-1781.83	-2859.5	124	102
910	-	+	+	/	-	+	ti/tv	8	3812.2	5973.92	-1822.1	-2910.96	84	76
911	/	-	/	+	+	+	ti/tv	16	3812.31	5085.46	-1610.15	-2262.73	296	280
912	-	/	-	-	+	/	ti/tv	16	3812.39	5204.59	-1664.19	-2374.29	242	228
913	-	/	-	-	-	+	ti/tv	6	3812.4	6211.21	-1881.2	-3085.6	25	20
914	-	-	/	-	-	-	ti/tv	8	3812.48	6299.9	-1882.24	-3133.95	24	16
915	-	-	+	-	-	-	ti/tv	2	3812.48	6305	-1894.24	-3142.5	12	10
916	-	+	-	-	-	-	ti/tv	2	3812.6	6319.51	-1896.3	-3151.75	10	8
917	/	/	-	-	+	/	ti/tv	24	3812.72	5175.38	-1640.36	-2343.69	266	244
918	/	/	-	+	+	-	ti/tv	12	3812.74	5696.79	-1766.37	-2718.4	140	130
919	-	+	/	+	+	-	ti/tv	8	3812.96	5440.64	-1694.48	-2516.32	212	204
920	+	+	/	-	-	+	ti/tv	8	3813.1	6062.2	-1838.55	-2971.1	68	60
921	-	/	-	+	-	/	ti/tv	16	3813.49	6135.01	-1826.75	-3001.5	80	66
922	-	/	+	-	-	+	ti/tv	6	3813.51	6095.16	-1872.75	-3018.58	34	29
923	+	+	+	/	-	-	ti/tv	8	3813.9	6098.99	-1838.95	-2989.5	68	60
924	-	-	/	-	+	+	ti/tv	8	3814.08	5472.63	-1707.04	-2544.32	200	192
925	-	+	+	+	-	-	ti/tv	2	3814.74	6249.71	-1885.37	-3104.86	22	20
926	+	+	/	+	/	/	all	313	4050.15	3815.02	-812.073	-895.51	1213	1012
927	+	/	+	+	-	-	ti/tv	6	3815.32	6208.9	-1865.66	-3067.45	42	37
928	-	-	-	-	-	-	ti/tv	2	3815.45	6366.77	-1901.72	-3179.38	6	4
929	-	-	+	+	-	-	ti/tv	2	3815.82	6295.09	-1889.91	-3131.55	18	16
930	/	/	/	-	-	+	ti/tv	36	3816.44	5768.97	-1780.22	-2781.49	128	103
931	-	+	-	+	-	-	ti/tv	2	3816.64	6317.26	-1892.32	-3144.63	16	14
932	+	+	-	/	-	+	ti/tv	8	3816.8	6053.32	-1840.4	-2966.66	68	60
933	-	-	+	/	+	+	ti/tv	8	3816.88	5358.6	-1684.44	-2463.3	224	216
934	/	-	/	-	+	+	ti/tv	16	3817.24	5221.49	-1660.62	-2378.75	248	232
935	+	/	-	-	+	/	ti/tv	16	3817.52	5195.41	-1658.76	-2361.7	250	236
936	/	-	-	/	-	+	ti/tv	16	3817.65	5855.16	-1812.82	-2847.58	96	80
937	+	+	/	+	+	-	ti/tv	8	3817.79	5438.2	-1688.89	-2507.1	220	212
938	-	-	/	-	+	-	ti/tv	8	3818.05	5554.93	-1733.02	-2609.47	176	168
939	-	-	-	+	-	-	ti/tv	2	3818.23	6358.07	-1897.11	-3169.04	12	10
940	-	/	-	-	-	-	ti/tv	6	3818.61	6317.59	-1893.31	-3147.8	16	11
941	+	/	-	+	-	-	ti/tv	6	3818.77	6306.53	-1876.39	-3125.27	33	28
942	+	-	-	/	-	-	ti/tv	8	3818.99	6259.28	-1877.49	-3105.64	32	24
943	/	+	/	-	-	+	ti/tv	16	3819.25	5823.62	-1797.62	-2815.81	112	96
944	+	-	/	-	-	+	ti/tv	8	3819.29	6136.38	-1853.64	-3020.19	56	48
945	-	/	+	-	-	-	ti/tv	6	3819.45	6222.51	-1882.72	-3089.25	27	22
946	/	-	+	/	-	+	ti/tv	16	3819.58	5634.98	-1765.79	-2689.49	144	128
947	-	+	/	-	+	+	ti/tv	8	3819.9	5401.57	-1697.95	-2496.79	212	204
948	-	-	-	/	-	+	ti/tv	8	3820.16	6184.92	-1862.08	-3052.46	48	40
949	-	+	/	-	-	-	ti/tv	8	3820.62	6241.34	-1874.31	-3092.67	36	28
950	-	+	/	-	-	+	ti/tv	8	3820.98	6116.55	-1850.49	-3006.28	60	52
951	-	+	+	/	-	-	ti/tv	8	3821.04	6144.18	-1850.52	-3020.09	60	52
952	+	-	+	/	+	+	ti/tv	8	3821.21	5343.86	-1678.61	-2447.93	232	224
953	-	/	-	+	-	+	ti/tv	6	3822.83	6211.22	-1874.41	-3073.61	37	32
954	+	/	+	-	-	/	ti/tv	16	3823.13	5910.95	-1829.56	-2887.48	82	68
955	/	/	/	+	/	/	all	364	4072.74	3823.46	-804.37	-885.729	1232	1026
956	+	-	/	-	+	+	ti/tv	8	3823.62	5467.92	-1703.81	-2533.96	208	200
957	-	-	/	-	-	+	ti/tv	8	3823.77	6197.09	-1863.89	-3058.55	48	40
958	-	/	+	+	-	+	ti/tv	6	3824.12	6094.64	-1866.06	-3006.32	46	41
959	+	-	-	/	-	/	ti/tv	32	3824.21	5864.81	-1790.1	-2840.41	122	92
960	+	/	/	-	-	-	ti/tv	20	3824.38	6134.59	-1848.19	-3019.3	64	48
961	-	-	/	/	/	+	all	316	4046.97	3824.69	-831.486	-924.346	1192	988
962	/	/	+	-	-	-	ti/tv	12	3825.17	6093.11	-1862.58	-3006.56	50	40
963	+	/	/	-	-	+	ti/tv	20	3825.7	5975.17	-1824.85	-2915.59	88	72
964	-	-	-	/	-	/	ti/tv	32	3825.88	6144.13	-1820.94	-3010.06	92	62
965	-	/	+	-	+	/	ti/tv	16	3826.49	5126.45	-1641.25	-2305.23	272	258
966	-	/	+	-	-	/	ti/tv	16	3826.83	5989.52	-1839.42	-2934.76	74	60
967	/	-	/	+	+	-	ti/tv	16	3827.2	5381.02	-1665.6	-2458.51	248	232
968	+	-	/	-	+	-	ti/tv	8	3827.34	5553.26	-1729.67	-2600.63	184	176
969	-	-	+	/	+	-	ti/tv	8	3827.39	5505.55	-1713.69	-2560.77	200	192
970	/	+	+	/	-	-	ti/tv	16	3827.5	5955.55	-1797.75	-2877.77	116	100
971	+	+	/	-	+	+	ti/tv	8	3827.74	5395.42	-1693.87	-2485.71	220	212
972	-	+	/	-	+	-	ti/tv	8	3827.82	5510.78	-1725.91	-2575.39	188	180
973	-	+	-	/	-	+	ti/tv	8	3828.24	6136.44	-1854.12	-3016.22	60	52
974	/	+	/	+	-	-	ti/tv	16	3828.26	6007.2	-1798.13	-2903.6	116	100
975	/	/	+	+	-	+	ti/tv	12	3829.34	5832.12	-1828.67	-2840.06	86	76
976	/	/	+	-	+	/	ti/tv	24	3829.37	4951.89	-1598.68	-2181.94	316	294
977	/	+	/	-	-	-	ti/tv	16	3829.39	6140.36	-1846.7	-3018.18	68	52
978	/	+	/	+	-	+	ti/tv	16	3829.57	5724.43	-1754.79	-2718.22	160	144
979	-	-	-	/	+	+	ti/tv	8	3829.6	5495.89	-1714.8	-2555.95	200	192
980	-	-	/	/	-	-	ti/tv	32	3829.65	6160.08	-1824.82	-3019.04	90	61
981	/	-	-	/	-	/	ti/tv	64	3830.35	5736.04	-1745.17	-2751.02	170	117
982	+	/	/	+	/	/	all	350	4069.38	3830.37	-811.689	-895.185	1223	1020
983	+	+	-	/	-	-	ti/tv	8	3830.49	6219.64	-1871.25	-3073.82	44	36
984	-	/	-	+	-	-	ti/tv	6	3830.75	6319.88	-1886.38	-3135.94	29	24
985	+	-	/	/	-	-	ti/tv	32	3830.82	5989.85	-1796.41	-2904.92	119	90
986	-	-	-	/	-	-	ti/tv	8	3830.9	6318.98	-1891.45	-3143.49	24	16
987	/	/	/	-	-	-	ti/tv	36	3831.21	6087.81	-1829.61	-2982.9	86	61
988	/	/	-	+	-	-	ti/tv	12	3831.34	6218.97	-1859.67	-3063.49	56	46
989	/	+	-	/	-	-	ti/tv	16	3831.81	6150.61	-1847.9	-3023.31	68	52
990	+	-	+	/	+	-	ti/tv	8	3832.29	5494.02	-1708.14	-2547.01	208	200
991	/	-	/	-	+	-	ti/tv	16	3832.66	5503.61	-1716.33	-2567.81	200	184
992	/	-	+	/	+	-	ti/tv	16	3832.94	5365.01	-1668.47	-2450.5	248	232
993	-	/	-	+	+	/	ti/tv	16	3833.07	5210.42	-1638.54	-2341.21	278	264
994	-	/	+	+	-	-	ti/tv	6	3833.15	6221.73	-1876.57	-3075.87	40	35
995	-	/	/	-	-	-	ti/tv	20	3833.45	6220.22	-1864.73	-3074.11	52	36
996	-	/	/	-	-	+	ti/tv	20	3833.75	6051.87	-1836.88	-2961.93	80	64
997	+	/	/	+	-	-	ti/tv	20	3833.77	6103.7	-1816.89	-2967.85	100	84
998	/	+	/	-	+	+	ti/tv	16	3833.89	5191.53	-1652.94	-2347.77	264	248
999	+	-	-	/	+	+	ti/tv	8	3834.57	5485.8	-1709.29	-2542.9	208	200
1000	-	+	/	/	/	+	all	316	4056.97	3834.69	-831.486	-924.346	1197	993
1001	-	+	+	/	+	+	ti/tv	8	3834.98	5315.14	-1681.49	-2429.57	236	228
1002	+	+	/	-	+	-	ti/tv	8	3835.2	5507.44	-1721.6	-2565.72	196	188
1003	-	+	-	/	-	/	ti/tv	32	3835.36	6096.24	-1809.68	-2970.12	108	78
1004	+	/	+	-	+	/	ti/tv	16	3836	5132.27	-1638	-2300.14	280	266
1005	/	+	/	+	+	+	ti/tv	16	3836.48	5085.11	-1606.24	-2246.55	312	296
1006	+	/	/	+	-	+	ti/tv	20	3836.69	5935.97	-1794.35	-2859.99	124	108
1007	-	/	/	+	-	-	ti/tv	20	3837.07	6145.65	-1826.54	-2996.82	92	76
1008	/	+	/	-	-	/	ti/tv	64	3837.4	5552.87	-1727.7	-2642.43	191	134
1009	+	/	-	+	+	/	ti/tv	16	3837.89	5198.8	-1632.94	-2327.4	286	272
1010	-	/	/	+	-	+	ti/tv	20	3837.89	5989.65	-1802.95	-2894.82	116	100
1011	/	+	/	/	/	+	all	331	4067.3	3838.15	-824.649	-917.074	1209	1002
1012	/	-	/	/	/	+	all	331	4067.3	3838.15	-824.649	-917.074	1209	1002
1013	+	/	-	/	-	+	ti/tv	20	3838.2	6053.69	-1829.1	-2952.84	90	74
1014	/	-	/	-	-	/	ti/tv	64	3838.39	5650.9	-1741.19	-2704.45	178	121
1015	+	+	+	/	+	+	ti/tv	8	3839.34	5302.09	-1675.67	-2415.05	244	236
1016	-	+	+	/	+	-	ti/tv	8	3839.43	5467.95	-1707.71	-2529.98	212	204
1017	/	-	-	/	+	-	ti/tv	16	3839.63	5533.18	-1719.82	-2582.59	200	184
1018	/	/	/	+	-	+	ti/tv	36	3840.12	5682.97	-1735.06	-2681.48	185	160
1019	/	+	+	/	-	+	ti/tv	16	3841.29	5652.7	-1760.64	-2682.35	160	144
1020	-	/	/	-	-	/	ti/tv	52	3841.29	5942.74	-1786.65	-2878.37	134	93
1021	/	+	-	/	-	+	ti/tv	16	3841.49	5876.56	-1808.75	-2842.28	112	96
1022	/	/	-	+	+	/	ti/tv	24	3841.75	5092.32	-1598.88	-2246.16	322	300
1023	+	-	/	-	-	/	ti/tv	32	3842.01	5806.02	-1793.01	-2807.01	128	96
1024	-	+	-	/	-	-	ti/tv	8	3842.31	6282.32	-1885.16	-3113.16	36	28
1025	-	-	-	/	+	-	ti/tv	8	3842.48	5621.99	-1745.24	-2643	176	168
1026	/	-	+	/	+	+	ti/tv	16	3843.48	5046.89	-1625.74	-2243.45	296	280
1027	/	/	/	+	-	-	ti/tv	36	3843.54	5966.67	-1778.77	-2865.33	143	118
1028	+	+	-	/	-	/	ti/tv	32	3843.7	5879.06	-1785.85	-2833.53	136	106
1029	-	+	/	-	-	/	ti/tv	32	3844.02	5983.1	-1806.01	-2907.55	116	84
1030	-	/	+	+	-	/	ti/tv	16	3844.08	5974.42	-1812.04	-2891.21	110	96
1031	+	+	+	/	+	-	ti/tv	8	3845.03	5456.32	-1702.52	-2516.16	220	212
1032	-	-	+	-	/	-	ti/tv	40	3845.17	5441.8	-1692.59	-2528.9	230	192
1033	+	-	/	/	/	+	all	316	4067.57	3845.28	-827.786	-920.64	1206	1002
1034	+	/	+	+	-	/	ti/tv	16	3845.77	5892.88	-1804.88	-2842.44	118	104
1035	-	+	-	/	+	+	ti/tv	8	3845.96	5445.61	-1710.98	-2518.81	212	204
1036	-	/	+	+	+	/	ti/tv	16	3846.38	5133.58	-1615.19	-2272.79	308	294
1037	/	/	/	-	-	/	ti/tv	80	3846.56	5550.99	-1717.28	-2632.49	206	143
1038	/	-	+	-	/	-	ti/tv	42	3846.76	5428.3	-1681.38	-2512.15	242	202
1039	-	-	/	-	-	/	ti/tv	32	3846.78	6115.42	-1827.39	-2993.71	96	64
1040	/	+	/	+	+	-	ti/tv	16	3847.2	5339.22	-1655.6	-2417.61	268	252
1041	/	-	-	+	/	-	ti/tv	42	3847.28	5576.6	-1681.64	-2586.3	242	202
1042	+	/	/	-	-	/	ti/tv	52	3847.39	5681	-1761.69	-2719.5	162	121
1043	/	+	-	/	-	/	ti/tv	64	3847.59	5749.98	-1740.79	-2744.99	183	130
1044	+	-	+	-	/	-	ti/tv	40	3847.59	5441.86	-1691.79	-2526.93	232	194
1045	+	-	-	/	+	-	ti/tv	8	3848.05	5614.39	-1740.02	-2631.19	184	176
1046	-	/	-	/	-	+	ti/tv	20	3848.14	6134.07	-1842.07	-3001.04	82	66
1047	/	/	+	+	-	/	ti/tv	24	3848.21	5645.83	-1750.1	-2670.91	174	152
1048	+	+	/	-	-	/	ti/tv	32	3848.34	5723.86	-1780.17	-2749.93	144	112
1049	/	-	-	-	/	/	ti/tv	168	3849.27	4821.32	-1532.64	-2130.66	392	280
1050	/	/	-	/	-	-	ti/tv	36	3849.57	6142.77	-1836.79	-3009.39	88	62
1051	/	+	/	-	+	-	ti/tv	16	3850.06	5444.29	-1705.03	-2518.15	220	204
1052	-	/	-	/	-	/	ti/tv	52	3850.34	6094.53	-1793.17	-2955.26	132	92
1053	+	+	-	/	+	+	ti/tv	8	3850.47	5437.2	-1705.24	-2506.6	220	212
1054	+	-	-	-	/	/	ti/tv	160	3851.14	4831.47	-1542.57	-2140.73	383	275
1055	+	/	-	/	-	-	ti/tv	20	3851.75	6219.17	-1859.87	-3059.58	66	50
1056	/	-	-	/	+	+	ti/tv	16	3851.95	5254.14	-1677.98	-2395.07	248	232
1057	/	/	+	+	-	-	ti/tv	12	3852.3	6077.49	-1852.15	-2974.75	74	64
1058	-	-	-	+	/	-	ti/tv	40	3853.64	5593.61	-1696.82	-2604.81	230	192
1059	-	-	-	-	/	/	ti/tv	160	3854.6	4861.41	-1551.3	-2162.71	376	268
1060	+	-	/	/	-	+	ti/tv	32	3854.93	5610.48	-1721.47	-2628.24	206	177
1061	-	+	-	/	+	-	ti/tv	8	3855.18	5584.5	-1739.59	-2612.25	188	180
1062	-	/	-	/	-	-	ti/tv	20	3855.2	6273.86	-1875.6	-3100.93	52	36
1063	+	/	+	+	+	/	ti/tv	16	3855.21	5137.92	-1611.6	-2266.96	316	302
1064	+	+	/	/	/	+	all	316	4077.57	3855.28	-827.786	-920.64	1211	1007
1065	-	+	-	-	/	-	ti/tv	40	3855.95	5728.91	-1747.98	-2722.45	180	142
1066	+	-	-	+	/	-	ti/tv	40	3856.05	5594.88	-1696.03	-2603.44	232	194
1067	/	+	-	-	/	-	ti/tv	42	3857.42	5724.68	-1738.71	-2712.34	190	150
1068	-	-	/	/	-	+	ti/tv	32	3857.63	5809.09	-1751.82	-2756.54	177	148
1069	+	+	-	-	/	-	ti/tv	40	3858.17	5731.48	-1747.09	-2721.74	182	144
1070	-	-	+	/	-	/	ti/tv	32	3859.07	5786.69	-1747.54	-2741.34	182	152
1071	+	/	-	/	-	/	ti/tv	52	3859.23	5875.68	-1769.61	-2817.84	160	120
1072	/	/	-	/	-	+	ti/tv	36	3859.68	5869.72	-1797.84	-2828.86	132	106
1073	-	/	/	/	/	+	all	383	4082.7	3860.43	-828.348	-923.213	1213	1007
1074	-	/	+	/	-	-	ti/tv	20	3860.69	6104.59	-1842.35	-2980.3	88	72
1075	+	+	-	/	+	-	ti/tv	8	3861.02	5577.07	-1734.51	-2600.53	196	188
1076	-	/	-	-	/	-	ti/tv	106	3862.43	5705.25	-1719.22	-2693.62	212	159
1077	-	+	/	/	-	-	ti/tv	32	3862.83	6105.32	-1813.41	-2963.66	118	89
1078	/	+	+	/	+	-	ti/tv	16	3862.88	5348.74	-1663.44	-2422.37	268	252
1079	/	/	+	+	+	/	ti/tv	24	3863.39	4915.22	-1559.7	-2107.61	372	350
1080	/	+	-	/	+	-	ti/tv	16	3863.56	5508.37	-1711.78	-2550.18	220	204
1081	+	/	+	/	-	+	ti/tv	20	3863.59	5872.51	-1799.79	-2832.26	132	104
1082	/	/	-	-	/	-	ti/tv	112	3863.9	5701.02	-1709.95	-2683.51	222	167
1083	+	/	-	-	/	-	ti/tv	106	3864.66	5707.82	-1718.33	-2692.91	214	161
1084	/	/	+	/	-	-	ti/tv	36	3864.69	5910.15	-1790.35	-2839.08	142	116
1085	+	+	/	/	-	-	ti/tv	32	3866.11	5944.71	-1786.05	-2854.35	147	118
1086	-	/	+	/	-	+	ti/tv	20	3866.66	5933.32	-1809.33	-2870.66	124	96
1087	/	+	+	/	+	+	ti/tv	16	3867.82	5066.35	-1621.91	-2237.18	312	296
1088	/	-	-	+	/	+	ti/tv	42	3868.23	4989.4	-1572.12	-2172.7	362	322
1089	-	-	/	+	-	/	ti/tv	32	3870.31	5835.38	-1743.16	-2757.69	192	160
1090	/	/	/	/	/	+	all	398	4101.02	3871.88	-821.511	-915.941	1229	1020
1091	-	+	+	/	-	/	ti/tv	32	3872.57	5701.19	-1738.28	-2682.59	198	168
1092	/	/	-	/	-	/	ti/tv	80	3872.9	5762.47	-1734.45	-2740.24	202	141
1093	+	/	+	/	-	-	ti/tv	20	3873.15	6058.85	-1828.57	-2949.43	108	80
1094	/	+	-	/	+	+	ti/tv	16	3874.74	5276.01	-1673.37	-2390.01	264	248
1095	+	-	/	+	-	/	ti/tv	32	3876.07	5552.15	-1714.03	-2584.08	224	192
1096	-	+	/	/	-	+	ti/tv	32	3876.34	5737.07	-1737.17	-2696.53	201	172
1097	/	+	-	-	/	+	ti/tv	42	3877.24	5215.47	-1628.62	-2337.74	310	270
1098	+	-	+	/	-	/	ti/tv	32	3878.2	5544.15	-1727.1	-2590.07	212	182
1099	/	/	+	/	-	+	ti/tv	36	3878.79	5610.04	-1753.39	-2645.02	186	160
1100	/	-	/	/	-	-	ti/tv	64	3879.25	5945.45	-1771.62	-2856.73	168	116
1101	-	+	-	-	/	+	ti/tv	40	3879.4	5231.49	-1645.7	-2359.75	294	256
1102	/	+	-	-	/	/	ti/tv	168	3879.84	4795.25	-1506.92	-2076.63	433	321
1103	+	/	/	/	/	+	all	383	4103.3	3881.02	-824.648	-919.508	1227	1021
1104	-	+	/	+	-	/	ti/tv	32	3881.83	5746.95	-1728.92	-2693.48	212	180
1105	+	+	-	-	/	+	ti/tv	40	3882.31	5229.53	-1645.15	-2356.76	296	258
1106	-	-	-	+	/	+	ti/tv	40	3882.61	5018.78	-1597.31	-2203.39	344	306
1107	/	/	-	-	/	+	ti/tv	112	3885.42	5192.22	-1600.71	-2309.11	342	287
1108	-	-	+	-	/	+	ti/tv	40	3885.64	4921.19	-1598.82	-2154.59	344	306
1109	+	-	-	+	/	+	ti/tv	40	3885.76	5015.82	-1596.88	-2199.91	346	308
1110	-	/	-	-	/	+	ti/tv	106	3887.58	5208.24	-1617.79	-2331.12	326	273
1111	+	+	/	/	-	+	ti/tv	32	3888.49	5551.53	-1714.24	-2574.76	230	201
1112	+	-	+	-	/	+	ti/tv	40	3888.97	4919.42	-1598.49	-2151.71	346	308
1113	-	/	/	/	-	-	ti/tv	64	3889.06	6069.89	-1794.53	-2927.95	150	107
1114	-	/	/	+	-	/	ti/tv	52	3889.55	5697.05	-1708.78	-2653.53	236	195
1115	+	+	-	-	/	/	ti/tv	160	3890.11	4822.76	-1520.05	-2094.38	425	317
1116	/	-	+	-	/	+	ti/tv	42	3890.4	4907.67	-1583.2	-2131.83	362	322
1117	+	/	-	-	/	+	ti/tv	106	3890.49	5206.28	-1617.24	-2328.14	328	275
1118	+	/	/	/	-	-	ti/tv	64	3892.88	5909.55	-1767.44	-2818.77	179	136
1119	+	+	+	/	-	/	ti/tv	32	3894.47	5541.79	-1721.24	-2574.9	226	196
1120	+	+	/	+	-	/	ti/tv	32	3894.61	5532.76	-1707.31	-2558.38	240	208
1121	/	/	/	-	+	+	ti/tv	36	3895.17	5214.71	-1622.58	-2307.36	325	300
1122	-	+	-	-	/	/	ti/tv	160	3895.36	4855.18	-1529.68	-2117.59	418	310
1123	-	/	/	+	+	+	ti/tv	20	3896.55	5335.92	-1622.27	-2357.96	326	310
1124	/	/	/	+	+	+	ti/tv	36	3902.49	5106.73	-1569.24	-2196.36	382	357
1125	+	/	/	+	-	/	ti/tv	52	3903.43	5480.03	-1687.72	-2517.02	264	223
1126	-	/	/	/	-	+	ti/tv	64	3903.74	5703.91	-1718.87	-2661.95	233	190
1127	-	/	+	/	-	/	ti/tv	52	3904.5	5685.1	-1726.25	-2656.55	226	186
1128	-	/	/	-	+	+	ti/tv	20	3904.52	5410.78	-1662.26	-2431.39	290	274
1129	+	/	/	+	+	+	ti/tv	20	3907.39	5338.06	-1619.69	-2351.03	334	318
1130	-	/	/	+	+	-	ti/tv	20	3908.35	5462.98	-1652.18	-2445.49	302	286
1131	-	/	/	-	+	-	ti/tv	20	3908.71	5522.04	-1689.36	-2512.02	265	249
1132	/	+	/	/	-	-	ti/tv	64	3913.36	5902.79	-1762.68	-2809.4	194	142
1133	/	/	/	-	+	-	ti/tv	36	3914.36	5465.82	-1674.18	-2474.91	283	258
1134	+	/	/	-	+	+	ti/tv	20	3914.54	5408.8	-1659.27	-2422.4	298	282
1135	+	/	/	/	-	+	ti/tv	64	3915.88	5517.2	-1695.94	-2539.6	262	219
1136	+	/	/	+	+	-	ti/tv	20	3916.15	5464.71	-1648.07	-2438.35	310	294
1137	/	/	/	+	+	-	ti/tv	36	3916.72	5361.75	-1618.36	-2365.88	340	315
1138	-	/	+	/	+	+	ti/tv	20	3920.26	5331.3	-1640.13	-2362.65	320	303
1139	+	/	/	-	+	-	ti/tv	20	3920.4	5524.24	-1686.2	-2504.12	274	258
1140	-	/	+	/	+	-	ti/tv	20	3924.42	5488.83	-1667.21	-2465.42	295	279
1141	+	/	+	/	+	+	ti/tv	20	3925.68	5319.71	-1634.84	-2348.85	328	311
1142	+	/	+	/	-	/	ti/tv	52	3926.75	5525.42	-1709.37	-2548.71	254	214
1143	/	-	+	/	-	/	ti/tv	64	3929.04	5265.95	-1635.52	-2356.98	329	276
1144	/	+	+	/	-	/	ti/tv	64	3929.04	5265.95	-1635.52	-2356.98	329	276
1145	-	+	+	-	/	-	ti/tv	40	3931	5431.94	-1671.5	-2459.97	294	256
1146	/	/	+	/	+	-	ti/tv	34	3932.16	5345.99	-1624.08	-2357	342	316
1147	+	/	+	/	+	-	ti/tv	20	3932.45	5479.02	-1662.22	-2452.51	304	287
1148	+	+	+	-	/	-	ti/tv	40	3933.6	5432.7	-1670.8	-2458.35	296	258
1149	-	/	-	/	+	+	ti/tv	20	3934.66	5456.33	-1678.33	-2455.16	289	273
1150	/	/	-	/	+	-	ti/tv	34	3937.58	5500.22	-1680.79	-2488.11	288	262
1151	/	/	/	/	-	-	ti/tv	96	3937.96	5866.6	-1744.98	-2773.3	224	160
1152	-	/	-	/	+	-	ti/tv	20	3938.98	5592.96	-1706.49	-2549.48	263	247
1153	/	/	+	/	+	+	ti/tv	34	3940.32	5070.87	-1584.16	-2175.44	386	360
1154	/	+	+	-	/	-	ti/tv	42	3941.06	5428.29	-1660.53	-2444.15	310	270
1155	-	+	-	+	/	-	ti/tv	40	3943.76	5587.71	-1677.88	-2537.85	294	256
1156	-	-	+	+	/	-	ti/tv	40	3945.8	5347.11	-1628.9	-2367.56	344	306
1157	/	+	-	+	/	-	ti/tv	42	3945.95	5579.36	-1662.97	-2519.68	310	270
1158	/	-	+	+	/	-	ti/tv	42	3945.99	5324.33	-1611	-2340.17	362	322
1159	+	/	-	/	+	+	ti/tv	20	3946.04	5453.6	-1673.02	-2445.8	300	281
1160	+	+	-	+	/	-	ti/tv	40	3946.26	5589.07	-1677.13	-2536.54	296	258
1161	-	+	/	/	-	/	ti/tv	128	3947.36	5616.44	-1639.68	-2569.22	334	239
1162	+	-	+	+	/	-	ti/tv	40	3948.12	5344.78	-1628.06	-2364.39	346	308
1163	/	+	/	/	-	+	ti/tv	64	3948.29	5400.61	-1650.14	-2428.3	324	272
1164	/	-	/	/	-	+	ti/tv	64	3948.29	5400.61	-1650.14	-2428.3	324	272
1165	+	/	-	/	+	-	ti/tv	20	3949.13	5590.25	-1701.56	-2538.12	273	257
1166	/	/	-	/	+	+	ti/tv	34	3951.26	5269.32	-1643.63	-2328.66	332	306
1167	/	/	+	/	-	/	ti/tv	80	3952.82	5276.25	-1628.41	-2351.13	348	287
1168	/	/	-	-	/	/	ti/tv	238	3952.92	4839.1	-1494.46	-2059.55	482	360
1169	-	/	+	-	/	-	ti/tv	106	3953.03	5428.15	-1644.51	-2435.08	332	279
1170	+	/	+	-	/	-	ti/tv	106	3955.63	5428.91	-1643.81	-2433.46	334	281
1171	-	/	-	+	/	-	ti/tv	106	3955.71	5565.84	-1643.85	-2501.92	334	281
1172	/	/	-	+	/	-	ti/tv	112	3957.9	5557.48	-1628.95	-2483.74	350	295
1173	/	+	/	+	-	/	ti/tv	64	3958	5340.18	-1630	-2378.09	349	292
1174	/	-	/	+	-	/	ti/tv	64	3958	5340.18	-1630	-2378.09	349	292
1175	+	/	-	+	/	-	ti/tv	106	3958.21	5567.2	-1643.11	-2500.6	336	283
1176	+	/	-	-	/	/	ti/tv	230	3961.19	4864.6	-1507.59	-2077.3	473	355
1177	/	/	/	/	-	+	ti/tv	96	3962.93	5354.86	-1631.47	-2391.43	350	286
1178	/	/	+	-	/	-	ti/tv	112	3963.09	5424.51	-1633.54	-2419.26	348	293
1179	-	-	-	/	/	-	ti/tv	160	3963.56	5398.21	-1591.78	-2424.11	390	275
1180	+	-	-	/	/	-	ti/tv	160	3964.44	5386	-1585.22	-2411	397	282
1181	-	/	-	-	/	/	ti/tv	230	3966.44	4897.03	-1517.22	-2100.51	466	348
1182	/	+	-	+	/	+	ti/tv	42	3968.86	5068.13	-1554.43	-2144.07	430	390
1183	/	/	/	+	-	/	ti/tv	80	3972.48	5336.79	-1622.24	-2367.4	364	301
1184	-	+	+	-	/	+	ti/tv	40	3972.56	4968.85	-1578.28	-2114.42	408	370
1185	-	-	/	/	-	/	ti/tv	128	3973.8	5775.47	-1668.9	-2664.73	318	223
1186	/	-	-	/	/	-	ti/tv	168	3973.91	5388.16	-1580.96	-2407.08	406	287
1187	-	+	-	+	/	+	ti/tv	40	3974.19	5089.04	-1579.1	-2174.52	408	370
1188	+	+	+	-	/	+	ti/tv	40	3975.96	4967.75	-1577.98	-2111.88	410	372
1189	+	+	-	+	/	+	ti/tv	40	3977.34	5085.71	-1578.67	-2170.85	410	372
1190	-	-	/	-	/	-	ti/tv	160	3979.98	5347.56	-1599.99	-2398.78	390	275
1191	-	-	+	+	/	+	ti/tv	40	3982.13	4816.13	-1533.07	-1988.06	458	420
1192	/	-	+	+	/	+	ti/tv	42	3982.37	4797.11	-1509.19	-1956.56	482	442
1193	/	/	-	+	/	+	ti/tv	112	3983.35	5049.81	-1521.67	-2109.9	470	415
1194	/	+	+	-	/	+	ti/tv	42	3984.55	4964.37	-1562.28	-2092.18	430	390
1195	+	-	/	-	/	-	ti/tv	160	3985.01	5341.82	-1596.51	-2389.91	396	281
1196	+	-	+	+	/	+	ti/tv	40	3985.61	4811.95	-1532.81	-1983.98	460	422
1197	-	/	-	+	/	+	ti/tv	106	3988.67	5070.71	-1546.34	-2140.36	448	395
1198	/	-	/	-	/	-	ti/tv	168	3988.86	5341.2	-1588.43	-2383.6	406	287
1199	+	/	-	+	/	+	ti/tv	106	3991.82	5067.38	-1545.91	-2136.69	450	397
1200	-	/	/	/	-	/	ti/tv	156	3994.52	5642.76	-1629.26	-2559.38	368	262
1201	-	/	+	-	/	+	ti/tv	106	3996.87	4966.46	-1552.43	-2090.23	446	393
1202	+	/	+	-	/	+	ti/tv	106	4000.26	4965.37	-1552.13	-2087.68	448	395
1203	+	+	/	/	-	/	ti/tv	128	4006.17	10076.9	-1590.09	-4720.47	413	318
1204	+	-	/	/	-	/	ti/tv	128	4006.17	10076.9	-1590.09	-4720.47	413	318
1205	/	/	+	-	/	+	ti/tv	112	4008.85	4961.98	-1536.43	-2067.99	468	413
1206	-	+	+	+	/	-	ti/tv	40	4032.19	5345.16	-1608.09	-2302.58	408	370
1207	+	+	+	+	/	-	ti/tv	40	4034.76	5343.51	-1607.38	-2299.76	410	372
1208	/	+	+	+	/	-	ti/tv	42	4041.02	5331.69	-1590.51	-2275.84	430	390
1209	+	/	/	/	-	/	ti/tv	156	4053.33	10103.3	-1579.67	-4710.63	447	341
1210	-	+	/	-	/	-	ti/tv	160	4056.52	5328.06	-1561.26	-2312.03	467	352
1211	-	/	+	+	/	-	ti/tv	106	4060.57	5346.29	-1576.29	-2272.15	454	401
1212	+	+	/	-	/	-	ti/tv	160	4062.12	5324.49	-1558.06	-2304.24	473	358
1213	+	/	+	+	/	-	ti/tv	106	4063.14	5344.65	-1575.57	-2269.32	456	403
1214	/	+	/	-	/	-	ti/tv	168	4063.98	5322.14	-1548.99	-2297.07	483	364
1215	-	+	+	+	/	+	ti/tv	40	4069.1	4876.11	-1512.55	-1954.06	522	484
1216	/	/	+	+	/	-	ti/tv	112	4069.41	5332.82	-1558.7	-2245.41	476	421
1217	/	-	-	+	/	/	ti/tv	168	4070.69	4611.24	-1313.35	-1695.62	722	610
1218	+	-	-	+	/	/	ti/tv	160	4071.35	4635.7	-1334.68	-1724.85	701	593
1219	-	-	-	+	/	/	ti/tv	160	4071.99	4651.71	-1341.99	-1739.85	694	586
1220	+	+	+	+	/	+	ti/tv	40	4072.62	4872.65	-1512.31	-1950.32	524	486
1221	-	+	-	/	/	-	ti/tv	160	4076.81	5404.25	-1567.4	-2346.13	471	356
1222	+	+	-	/	/	-	ti/tv	160	4077.94	5392.85	-1560.97	-2333.43	478	363
1223	/	+	+	+	/	+	ti/tv	42	4078.28	4866.95	-1489.14	-1923.47	550	510
1224	-	-	+	-	/	/	ti/tv	160	4079.1	4508.93	-1349.55	-1672.46	690	582
1225	+	-	+	-	/	/	ti/tv	160	4086.34	4509.9	-1346.17	-1665.95	697	589
1226	/	+	-	/	/	-	ti/tv	168	4089.37	5396.82	-1556.69	-2329.41	488	369
1227	/	/	/	/	+	/	all	126	4094.33	4144.64	-915.167	-1049.32	1132	1023
1228	/	+	/	/	+	/	all	126	4094.33	4144.64	-915.167	-1049.32	1132	1023
1229	/	-	/	/	+	/	all	126	4094.33	4144.64	-915.167	-1049.32	1132	1023
1230	-	-	/	/	+	/	all	64	4097.28	4230.11	-969.64	-1099.06	1079	1016
1231	-	/	+	+	/	+	ti/tv	106	4099.98	4879.08	-1481.99	-1924.54	568	515
1232	/	+	-	+	/	/	ti/tv	168	4102.19	4640.8	-1307.1	-1688.4	744	632
1233	+	/	+	+	/	+	ti/tv	106	4103.5	4875.62	-1481.75	-1920.81	570	517
1234	-	+	+	-	/	/	ti/tv	160	4104.5	4492.17	-1340.25	-1642.09	712	604
1235	/	-	+	-	/	/	ti/tv	168	4105.57	4517.23	-1334.78	-1652.61	718	606
1236	+	+	-	+	/	/	ti/tv	160	4107.84	4668.61	-1326.92	-1715.31	727	619
1237	/	/	+	+	/	+	ti/tv	112	4109.16	4869.92	-1458.58	-1893.96	596	541
1238	-	/	-	/	/	-	ti/tv	260	4109.93	5428.36	-1542.96	-2328.18	512	386
1239	-	+	-	+	/	/	ti/tv	160	4111	4688.33	-1335.5	-1732.17	720	612
1240	+	/	-	/	/	-	ti/tv	260	4111.06	5416.96	-1536.53	-2315.48	519	393
1241	+	+	+	-	/	/	ti/tv	160	4117.49	4504.12	-1339.75	-1641.06	719	611
1242	-	+	/	/	/	/	all	962	4503.72	4117.84	-727.858	-815.92	1524	1243
1243	-	-	/	/	/	/	all	962	4503.72	4117.84	-727.858	-815.92	1524	1243
1244	-	/	/	-	/	-	ti/tv	264	4122.08	5380.22	-1549.04	-2302.11	512	388
1245	-	+	/	/	+	/	all	64	4124.4	4239.44	-969.198	-1098.72	1093	1021
1246	/	/	-	/	/	-	ti/tv	268	4124.5	5422.93	-1532.25	-2311.46	530	400
1247	-	/	/	/	/	/	all	966	4509.71	4125.84	-727.853	-815.92	1527	1247
1248	+	/	/	-	/	-	ti/tv	264	4127.68	5376.65	-1545.84	-2294.33	518	394
1249	-	/	/	/	+	/	all	77	4130.18	4244.35	-965.088	-1095.17	1100	1027
1250	+	+	/	/	/	/	all	962	4516.1	4130.19	-724.049	-812.096	1534	1253
1251	+	-	/	/	/	/	all	962	4516.1	4130.19	-724.049	-812.096	1534	1253
1252	/	+	+	-	/	/	ti/tv	168	4130.64	4505.42	-1328.32	-1627.71	737	625
1253	-	-	-	/	/	+	ti/tv	160	4133.26	4757.99	-1337.63	-1765	729	614
1254	/	/	/	-	/	-	ti/tv	274	4133.54	5378.3	-1536.77	-2287.15	530	402
1255	+	-	-	/	/	+	ti/tv	160	4133.61	4739.41	-1330.8	-1748.7	736	621
1256	+	/	/	/	/	/	all	966	4522.09	4138.19	-724.044	-812.096	1537	1257
1257	/	-	-	/	/	+	ti/tv	168	4148.78	4737.55	-1317.39	-1730.78	757	638
1258	/	/	/	/	-	/	ti/tv	256	4154.68	5297.05	-1525.34	-2244.53	552	404
1259	/	+	/	/	-	/	ti/tv	256	4154.68	5297.05	-1525.34	-2244.53	552	404
1260	/	-	/	/	-	/	ti/tv	256	4154.68	5297.05	-1525.34	-2244.53	552	404
1261	/	/	-	+	/	/	ti/tv	238	4158.61	4675.42	-1289.31	-1669.71	790	668
1262	-	/	+	-	/	/	ti/tv	230	4161.6	4526.32	-1327.8	-1628.16	753	635
1263	+	/	-	+	/	/	ti/tv	230	4162.26	4701.23	-1309.13	-1696.61	772	654
1264	-	/	-	+	/	/	ti/tv	230	4165.42	4720.95	-1317.71	-1713.48	765	647
1265	/	/	/	/	/	/	all	989	4550.09	4166.19	-724.044	-812.096	1551	1271
1266	/	+	/	/	/	/	all	989	4550.09	4166.19	-724.044	-812.096	1551	1271
1267	/	-	/	/	/	/	all	989	4550.09	4166.19	-724.044	-812.096	1551	1271
1268	/	-	-	/	+	/	ti/tv	64	4174.11	4946.85	-1408.05	-1847.42	679	626
1269	+	/	+	-	/	/	ti/tv	230	4174.59	4538.27	-1327.3	-1627.13	760	642
1270	-	-	/	-	/	+	ti/tv	160	4178.55	4642.85	-1358.27	-1705.43	731	616
1271	+	-	/	-	/	+	ti/tv	160	4186.09	4643.79	-1356.05	-1699.9	737	622
1272	/	+	-	/	+	/	ti/tv	64	4186.15	4956.59	-1401.08	-1839.29	692	639
1273	/	/	+	-	/	/	ti/tv	238	4189.73	4541.56	-1315.87	-1613.78	779	657
1274	+	+	/	/	+	/	all	64	4190.48	4287.31	-945.239	-1087.65	1150	1056
1275	+	-	/	/	+	/	all	64	4190.48	4287.31	-945.239	-1087.65	1150	1056
1276	-	-	+	/	/	-	ti/tv	160	4194.81	4947.56	-1365.41	-1856.78	732	617
1277	+	/	/	/	+	/	all	77	4196.26	4292.22	-941.129	-1084.11	1157	1062
1278	+	-	+	/	/	-	ti/tv	160	4199.29	4941.53	-1360.64	-1846.77	739	624
1279	/	-	/	-	/	+	ti/tv	168	4211.43	4662.09	-1346.71	-1691.05	759	640
1280	/	+	+	/	+	/	ti/tv	64	4212.38	4637.19	-1268.19	-1533.59	838	785
1281	/	-	+	/	+	/	ti/tv	64	4212.38	4637.19	-1268.19	-1533.59	838	785
1282	/	-	+	/	/	-	ti/tv	168	4213.99	4945.46	-1347.99	-1832.73	759	640
1283	-	+	-	/	/	+	ti/tv	160	4225.31	4837.67	-1327.65	-1748.83	785	670
1284	-	-	+	/	+	/	ti/tv	32	4225.93	4754	-1368.97	-1663	744	714
1285	+	+	-	/	/	+	ti/tv	160	4226.06	4819.66	-1321.03	-1732.83	792	677
1286	-	-	-	/	+	/	ti/tv	32	4229.45	5093.55	-1460.73	-1922.78	654	624
1287	/	+	-	/	/	+	ti/tv	168	4235.34	4812.05	-1307.67	-1715.03	810	691
1288	+	-	/	+	/	-	ti/tv	160	4236.02	5025.75	-1380.01	-1889.87	738	623
1289	-	-	/	+	/	-	ti/tv	160	4236.46	5048.23	-1386.23	-1907.11	732	617
1290	/	-	/	-	+	/	ti/tv	64	4239.43	4874.37	-1405.72	-1780.18	714	657
1291	-	+	+	/	+	/	ti/tv	32	4240.88	4766.57	-1360.44	-1653.28	760	730
1292	/	-	/	/	+	-	ti/tv	64	4242.09	5193.61	-1453.05	-1980.8	668	616
1293	-	+	-	/	+	/	ti/tv	32	4243.07	5104.9	-1451.54	-1912.45	670	640
1294	/	-	/	+	/	-	ti/tv	168	4248.09	5032.73	-1365.05	-1876.36	759	640
1295	-	/	-	/	/	+	ti/tv	260	4251.2	4850.39	-1304.6	-1730.2	821	695
1296	+	/	-	/	/	+	ti/tv	260	4251.96	4832.38	-1297.98	-1714.19	828	702
1297	-	+	/	-	/	+	ti/tv	160	4259.04	4707.46	-1342.52	-1681.73	787	672
1298	/	+	/	-	+	/	ti/tv	64	4259.91	4888.68	-1402.95	-1774.34	727	670
1299	/	/	-	/	/	+	ti/tv	268	4263.24	4826.78	-1284.62	-1696.39	847	717
1300	+	-	+	/	+	/	ti/tv	32	4263.85	4781.63	-1357.93	-1646.82	774	744
1301	/	/	-	/	+	/	ti/tv	78	4264.14	5017.74	-1389.07	-1826.87	743	682
1302	+	-	-	/	+	/	ti/tv	32	4264.77	5102.06	-1448.39	-1897.03	684	654
1303	/	+	/	/	+	-	ti/tv	64	4264.85	5167.41	-1438.43	-1941.71	694	642
1304	+	+	/	-	/	+	ti/tv	160	4268.18	4716.42	-1341.09	-1680.21	793	678
1305	+	+	-	/	+	/	ti/tv	32	4274.92	5109.83	-1439.46	-1886.92	698	668
1306	-	-	/	/	+	-	ti/tv	32	4277.36	5301.24	-1505.68	-2046.62	633	604
1307	/	+	/	/	+	+	ti/tv	64	4278.86	4758.23	-1315.43	-1607.11	824	772
1308	/	-	/	/	+	+	ti/tv	64	4278.86	4758.23	-1315.43	-1607.11	824	772
1309	+	+	+	/	+	/	ti/tv	32	4280.9	4795.09	-1352.45	-1639.55	788	758
1310	/	/	+	/	+	/	ti/tv	78	4290.53	4699.74	-1256.27	-1521.87	889	828
1311	/	+	/	-	/	+	ti/tv	168	4290.93	4734.09	-1332.46	-1673.04	813	694
1312	-	-	/	/	+	+	ti/tv	32	4293.56	4896.09	-1426.78	-1757.04	720	691
1313	-	+	/	/	+	-	ti/tv	32	4305.13	5282.6	-1491.57	-2009.3	661	632
1314	-	-	/	-	+	/	ti/tv	32	4306.09	5042.1	-1463.04	-1863.05	690	658
1315	-	+	/	/	+	+	ti/tv	32	4309.29	4878.29	-1410.65	-1724.14	744	715
1316	/	/	/	-	+	/	ti/tv	80	4310.76	4936.91	-1393.38	-1769.45	762	699
1317	-	+	+	/	/	-	ti/tv	160	4311.58	4999.97	-1344.79	-1803.99	811	696
1318	-	/	/	-	/	+	ti/tv	264	4315.09	4748.53	-1333.55	-1674.26	824	700
1319	+	+	+	/	/	-	ti/tv	160	4316.3	4994.97	-1340.15	-1794.48	818	703
1320	-	/	+	/	+	/	ti/tv	50	4319.73	4826.39	-1339.87	-1633.19	820	780
1321	-	-	/	+	+	/	ti/tv	32	4321.05	4805.69	-1374.52	-1648.85	786	754
1322	-	+	/	+	/	-	ti/tv	160	4323.38	5083.12	-1352.69	-1847.56	809	694
1323	+	+	/	+	/	-	ti/tv	160	4323.84	5062.03	-1346.92	-1831.02	815	700
1324	+	/	/	-	/	+	ti/tv	264	4324.23	4757.49	-1332.11	-1672.74	830	706
1325	-	/	-	/	+	/	ti/tv	50	4325.19	5165.65	-1436.59	-1896.83	726	686
1326	-	+	/	-	+	/	ti/tv	32	4326.81	5029.61	-1453.41	-1836.81	710	678
1327	/	+	+	/	/	-	ti/tv	168	4333.31	5001.38	-1327.65	-1780.69	839	720
1328	-	-	+	+	/	/	ti/tv	160	4335.5	4391.21	-1159.75	-1288.6	1008	907
1329	/	+	/	+	/	-	ti/tv	168	4336.36	5069.38	-1332.18	-1817.69	836	717
1330	/	/	/	/	+	-	ti/tv	94	4343.42	5210.64	-1407.71	-1905.32	764	700
1331	/	+	/	+	+	/	ti/tv	64	4344.36	4729.99	-1287.18	-1536.99	885	828
1332	/	-	/	+	+	/	ti/tv	64	4344.36	4729.99	-1287.18	-1536.99	885	828
1333	-	/	+	/	/	-	ti/tv	260	4345.11	5029.2	-1320.55	-1788.6	852	726
1334	-	+	+	+	/	/	ti/tv	160	4346.25	4401.9	-1159.13	-1287.95	1014	913
1335	+	-	+	+	/	/	ti/tv	160	4346.26	4399.64	-1158.13	-1285.82	1015	914
1336	-	/	/	-	+	/	ti/tv	52	4347.63	5045.75	-1432.81	-1822.88	741	700
1337	+	/	+	/	/	-	ti/tv	260	4349.83	5024.2	-1315.92	-1779.1	859	733
1338	-	+	/	+	+	/	ti/tv	32	4350.77	4833.08	-1369.39	-1642.54	806	774
1339	/	/	/	-	/	+	ti/tv	274	4350.97	4779.15	-1323.49	-1665.58	852	724
1340	/	/	/	/	+	+	ti/tv	94	4355.64	4794.82	-1287.82	-1571.41	890	826
1341	+	-	/	-	+	/	ti/tv	32	4355.9	5073.87	-1455.95	-1846.93	722	690
1342	+	+	+	+	/	/	ti/tv	160	4356.97	4410.32	-1157.49	-1285.16	1021	920
1343	+	/	-	/	+	/	ti/tv	50	4357.39	5169.23	-1424.69	-1870.61	754	714
1344	+	/	+	/	+	/	ti/tv	50	4360.97	4856.18	-1332.48	-1620.09	848	808
1345	/	/	+	/	/	-	ti/tv	268	4368.84	5032.61	-1303.42	-1765.31	881	751
1346	+	-	/	+	+	/	ti/tv	32	4369.83	4847.51	-1366.91	-1637.76	818	786
1347	+	+	/	-	+	/	ti/tv	32	4372.43	5066.41	-1448.22	-1827.21	738	706
1348	/	-	+	+	/	/	ti/tv	168	4372.88	4410.48	-1138.44	-1262.24	1048	943
1349	/	+	+	+	/	/	ti/tv	168	4372.88	4410.48	-1138.44	-1262.24	1048	943
1350	-	/	/	+	+	/	ti/tv	52	4383.88	4859.16	-1348.94	-1627.58	843	802
1351	-	/	/	+	/	-	ti/tv	264	4386.55	5130.53	-1344.28	-1840.27	849	725
1352	+	/	/	+	/	-	ti/tv	264	4387.02	5109.45	-1338.51	-1823.72	855	731
1353	-	/	+	+	/	/	ti/tv	230	4393.25	4413.6	-1144.62	-1267.8	1052	939
1354	+	/	/	-	+	/	ti/tv	52	4393.34	5082.75	-1427.67	-1813.37	769	728
1355	+	+	/	+	+	/	ti/tv	32	4394.84	4871.29	-1363.42	-1633.64	834	802
1356	/	/	/	+	+	/	ti/tv	80	4400.25	4780.43	-1280.13	-1533.21	920	857
1357	-	/	/	/	+	-	ti/tv	62	4400.77	5353.18	-1455.39	-1974.59	745	702
1358	/	/	/	+	/	-	ti/tv	274	4403.54	5120.79	-1323.77	-1810.4	878	750
1359	+	/	+	+	/	/	ti/tv	230	4403.96	4422.02	-1142.98	-1265.01	1059	946
1360	-	-	/	+	/	+	ti/tv	160	4406.75	4425.71	-1130.37	-1254.85	1073	958
1361	-	-	+	/	/	+	ti/tv	160	4407.29	4548.96	-1132.64	-1318.48	1071	956
1362	+	-	/	+	/	+	ti/tv	160	4409.91	4424.62	-1125.95	-1248.31	1079	964
1363	-	/	/	/	+	+	ti/tv	62	4411.71	4948.8	-1377.86	-1689.4	828	785
1364	+	-	+	/	/	+	ti/tv	160	4415.82	4557.39	-1129.91	-1315.7	1078	963
1365	/	/	+	+	/	/	ti/tv	238	4421.88	4424.19	-1123.94	-1242.1	1087	970
1366	+	/	/	+	+	/	ti/tv	52	4428.05	4897.34	-1343.02	-1618.67	871	830
1367	/	-	/	+	/	+	ti/tv	168	4433.69	4435.03	-1104.85	-1224.51	1112	993
1368	/	-	+	/	/	+	ti/tv	168	4437.68	4565.63	-1108.84	-1291.82	1110	991
1369	+	-	/	/	+	-	ti/tv	32	4453.1	5304.91	-1487.55	-2021.45	739	631
1370	+	+	/	/	+	-	ti/tv	32	4477.04	5286.28	-1473.52	-1984.14	765	659
1371	+	-	/	/	+	+	ti/tv	32	4477.31	5080.51	-1415.65	-1745.25	823	795
1372	+	+	/	/	+	+	ti/tv	32	4488.59	5057.72	-1398.3	-1710.86	846	818
1373	-	+	/	+	/	+	ti/tv	160	4490.35	4502.29	-1116.17	-1237.15	1129	1014
1374	-	+	+	/	/	+	ti/tv	160	4493.14	4618.81	-1121.57	-1299.4	1125	1010
1375	+	+	/	+	/	+	ti/tv	160	4496.57	4505.27	-1113.28	-1232.64	1135	1020
1376	+	+	+	/	/	+	ti/tv	160	4501.87	4627.34	-1118.94	-1296.67	1132	1017
1377	/	+	/	+	/	+	ti/tv	168	4516.66	4512.39	-1092.33	-1209.19	1166	1047
1378	/	+	+	/	/	+	ti/tv	168	4517.82	4629.72	-1097.91	-1272.86	1161	1042
1379	-	/	+	/	/	+	ti/tv	260	4519.07	4628.14	-1098.53	-1279.07	1161	1035
1380	+	/	+	/	/	+	ti/tv	260	4527.81	4636.67	-1095.9	-1276.33	1168	1042
1381	+	-	-	/	/	/	ti/tv	628	4531.88	4771.8	-1130.94	-1495.9	1135	890
1382	-	-	-	/	/	/	ti/tv	628	4534.66	4816.52	-1149.33	-1535.26	1118	873
1383	-	/	/	+	/	+	ti/tv	264	4547.64	4544.84	-1112.82	-1235.42	1161	1037
1384	/	/	+	/	/	+	ti/tv	268	4545.75	4641.04	-1074.88	-1252.52	1198	1068
1385	+	/	/	+	/	+	ti/tv	264	4553.86	4547.82	-1109.93	-1230.91	1167	1043
1386	/	/	/	+	/	+	ti/tv	274	4575.96	4556.94	-1088.98	-1207.47	1199	1071
1387	+	/	/	/	+	-	ti/tv	62	4557.75	5358.37	-1437.88	-1950.18	841	729
1388	-	+	-	/	/	/	ti/tv	628	4559.26	4834.91	-1135.63	-1518.45	1144	899
1389	+	+	-	/	/	/	ti/tv	628	4560.7	4786.48	-1117.35	-1479.24	1163	914
1390	/	-	-	/	/	/	ti/tv	660	4574.67	4805.72	-1127.34	-1492.86	1160	910
1391	+	/	/	/	+	+	ti/tv	62	4575.33	4982.98	-1365.66	-1679.49	922	812
1392	-	-	/	-	/	/	ti/tv	626	4579.6	4712.75	-1171.8	-1484.38	1118	872
1393	/	+	-	/	/	/	ti/tv	660	4595.51	4820.4	-1113.75	-1476.2	1184	934
1394	+	-	/	-	/	/	ti/tv	626	4599.61	4715.82	-1163.8	-1467.91	1136	890
1395	-	+	/	-	/	/	ti/tv	626	4618.74	4736.06	-1164.37	-1469.03	1145	899
1396	-	-	/	/	/	-	ti/tv	632	4625.03	5074.42	-1192.52	-1661.21	1120	876
1397	/	-	/	-	/	/	ti/tv	658	4633.27	4744.79	-1160.64	-1465.39	1156	907
1398	+	+	/	-	/	/	ti/tv	626	4636.89	4747.64	-1158.45	-1459.82	1160	914
1399	+	-	/	/	/	-	ti/tv	632	4637.31	5072.86	-1182.66	-1644.43	1136	892
1400	+	/	-	/	/	/	ti/tv	696	4643.23	4876.45	-1116.62	-1479.23	1205	959
1401	-	/	-	/	/	/	ti/tv	696	4649.77	4924.88	-1134.89	-1518.44	1190	944
1402	/	+	/	-	/	/	ti/tv	658	4664.56	4770.61	-1155.28	-1457.31	1177	928
1403	/	-	/	/	/	-	ti/tv	662	4673.04	5105.58	-1180.52	-1643.79	1156	909
1404	/	/	-	/	/	/	ti/tv	724	4682.02	4906.37	-1113.01	-1476.19	1228	977
1405	-	+	/	/	/	-	ti/tv	632	4689.34	5102.55	-1164.67	-1615.28	1180	936
1406	+	+	/	/	/	-	ti/tv	632	4701.66	5101.82	-1154.83	-1598.91	1196	952
1407	-	-	+	/	/	/	ti/tv	628	5038.34	4709.8	-841.168	-921.9	1678	1433
1408	-	/	/	-	/	/	ti/tv	700	4710.15	4825.55	-1161.08	-1465.78	1194	947
1409	-	+	+	/	/	/	ti/tv	628	5046.34	4717.8	-841.168	-921.9	1682	1437
1410	+	/	/	-	/	/	ti/tv	700	4728.3	4837.13	-1155.15	-1456.57	1209	962
1411	/	+	/	/	/	-	ti/tv	662	4729.39	5126.54	-1152.69	-1598.27	1212	965
1412	+	-	+	/	/	/	ti/tv	628	5064.63	4736.03	-838.317	-919.013	1694	1449
1413	+	+	+	/	/	/	ti/tv	628	5068.63	4738.03	-838.317	-919.013	1696	1450
1414	/	/	/	-	/	/	ti/tv	728	4759.96	4864.11	-1151.98	-1454.05	1228	978
1415	/	+	+	/	/	/	ti/tv	660	5115.09	4777.41	-835.546	-916.704	1722	1472
1416	/	-	+	/	/	/	ti/tv	660	5115.09	4777.41	-835.546	-916.704	1722	1472
1417	-	/	+	/	/	/	ti/tv	696	5112.28	4781.78	-841.141	-921.891	1715	1469
1418	+	/	+	/	/	/	ti/tv	696	5132.58	4802.01	-838.29	-919.004	1728	1482
1419	-	-	/	+	/	/	ti/tv	626	5130.58	4807.64	-848.291	-932.822	1717	1471
1420	-	-	/	/	/	+	ti/tv	632	5118.67	4815.33	-867.337	-959.667	1692	1448
1421	-	+	/	+	/	/	ti/tv	626	5140.58	4817.64	-848.291	-932.822	1722	1476
1422	-	+	/	/	/	+	ti/tv	632	5130.67	4827.33	-867.337	-959.667	1698	1454
1423	+	-	/	+	/	/	ti/tv	626	5160.43	4837.47	-846.215	-930.735	1734	1488
1424	-	/	/	/	/	-	ti/tv	766	4839.33	5254.41	-1161.67	-1614.21	1258	1013
1425	+	-	/	/	/	+	ti/tv	632	5143.27	4839.92	-863.637	-955.962	1708	1464
1426	/	/	+	/	/	/	ti/tv	724	5181.04	4841.39	-835.519	-916.695	1755	1504
1427	+	+	/	+	/	/	ti/tv	626	5168.39	4847.47	-846.195	-930.735	1738	1493
1428	+	/	/	/	/	-	ti/tv	766	4851.65	5253.68	-1151.82	-1597.84	1274	1029
1429	+	+	/	/	/	+	ti/tv	632	5155.27	4851.92	-863.637	-955.962	1714	1470
1430	/	+	/	+	/	/	ti/tv	658	5185.79	4852.56	-838.896	-921.278	1754	1505
1431	/	-	/	+	/	/	ti/tv	658	5185.79	4852.56	-838.896	-921.278	1754	1505
1432	/	+	/	/	/	+	ti/tv	662	5169	4858.79	-860.5	-952.396	1724	1477
1433	/	-	/	/	/	+	ti/tv	662	5169	4858.79	-860.5	-952.396	1724	1477
1434	/	/	/	/	/	-	ti/tv	796	4887.37	5286.4	-1149.69	-1597.2	1294	1046
1435	-	/	/	+	/	/	ti/tv	700	5227.84	4903.06	-847.922	-932.532	1766	1519
1436	+	/	/	+	/	/	ti/tv	700	5251.69	4926.89	-845.846	-930.445	1780	1533
1437	/	/	/	+	/	/	ti/tv	728	5279.05	4943.98	-838.527	-920.989	1801	1551
1438	-	/	/	/	/	+	ti/tv	766	5260.4	4959.07	-864.199	-958.534	1766	1521
1439	+	/	/	/	/	+	ti/tv	766	5285	4983.66	-860.499	-954.829	1782	1537
1440	/	/	/	/	/	+	ti/tv	796	5306.72	4998.53	-857.362	-951.263	1796	1548
1441	/	/	/	/	+	/	ti/tv	252	5246.95	5217	-950.476	-1083.5	1673	1525
1442	/	+	/	/	+	/	ti/tv	252	5246.95	5217	-950.476	-1083.5	1673	1525
1443	/	-	/	/	+	/	ti/tv	252	5246.95	5217	-950.476	-1083.5	1673	1525
1444	-	-	/	/	+	/	ti/tv	128	5357.78	5417.32	-1002.89	-1127.66	1676	1581
1445	-	+	/	/	+	/	ti/tv	128	5388.89	5430.65	-1002.45	-1127.33	1692	1588
1446	-	/	/	/	+	/	ti/tv	154	5398.74	5447.78	-994.372	-1124.89	1705	1599
1447	+	+	/	/	+	/	ti/tv	128	5506.67	5498.54	-978.333	-1124.27	1775	1625
1448	+	-	/	/	+	/	ti/tv	128	5506.67	5498.54	-978.333	-1124.27	1775	1625
1449	+	/	/	/	+	/	ti/tv	154	5516.51	5515.67	-970.257	-1121.83	1788	1636
1450	-	+	/	/	/	/	ti/tv	1924	6644.69	6186.41	-764.343	-852.205	2558	2241
1451	-	-	/	/	/	/	ti/tv	1924	6644.69	6186.41	-764.343	-852.205	2558	2241
1452	+	+	/	/	/	/	ti/tv	1924	6659.07	6200.76	-760.533	-848.38	2569	2252
1453	+	-	/	/	/	/	ti/tv	1924	6659.07	6200.76	-760.533	-848.38	2569	2252
1454	-	/	/	/	/	/	ti/tv	1932	6660.68	6204.41	-764.338	-852.205	2566	2250
1455	+	/	/	/	/	/	ti/tv	1932	6675.06	6218.76	-760.528	-848.38	2577	2261
1456	/	/	/	/	/	/	ti/tv	1978	6749.06	6292.76	-760.528	-848.38	2614	2298
1457	/	+	/	/	/	/	ti/tv	1978	6749.06	6292.76	-760.528	-848.38	2614	2298
1458	/	-	/	/	/	/	ti/tv	1978	6749.06	6292.76	-760.528	-848.38	2614	2298
