# Supplementary material for: Big data analysis of human mitochondrial DNA substitution models: a regression approach
Source: BMC Genomics. 2018 Oct 19;19:759. doi: 10.1186/s12864-018-5123-x (PMC6195736; doi:10.1186/s12864-018-5123-x)
Supplement: Supplementary file 5 — Table S5. All control region models ordered by their minimal AIC score. (XLSX 64 kb) [file 12864_2018_5123_MOESM5_ESM.xlsx]

## Sheet: unique_models_control
Table S5. All control region models ordered by their minimal AIC score (out of Poisson and NB AIC scores). Each categorical variable obtains one of the following signs: / , + and - that mark partitioning, inclusion as an explaining variable and omitting the variable correspondingly. The value 'all' in the response column means that all substitutions were modeled together; the value 'ti/tv' means …
# Model	CG Pair	Right Neighbor	Left Neighbor	Sub-regions	Nucleotide	Response	# of Models	AIC NB	AIC Poisson	Log Likelihood NB	Log Likelihood Poisson	# df NB	# df Poisson
1	+	+	+	/	/	all	20	8151.17	32403.1	-3895.58	-16041.5	180	160
2	-	+	+	/	/	all	20	8151.17	32403.1	-3895.58	-16041.5	180	160
3	/	+	+	/	/	all	30	8180.78	31859.3	-3872.39	-15739.7	218	190
4	-	/	+	/	+	all	20	8182.76	33291.5	-3912.38	-16486.8	179	159
5	+	/	+	/	+	all	20	8188.79	32755.2	-3899.4	-16202.6	195	175
6	-	+	-	/	/	all	20	8195.07	37116.8	-3977.53	-18458.4	120	100
7	+	+	-	/	/	all	20	8197.13	36655.5	-3973.57	-18222.7	125	105
8	-	-	+	/	/	all	20	8203.73	35076.5	-3981.87	-17438.3	120	100
9	/	/	+	/	/	all	96	8204.88	27454.7	-3643.44	-13353.4	459	374
10	/	/	+	/	+	all	42	8206.63	32643.1	-3865.31	-16119.6	238	202
11	+	-	+	/	/	all	20	8207.14	34984	-3978.57	-17387	125	105
12	-	/	-	/	+	all	20	8210.04	37003	-3985.02	-18401.5	120	100
13	+	/	/	/	+	all	80	8212.65	25738.8	-3665.32	-12503.4	441	366
14	-	/	/	/	+	all	80	8212.65	25738.8	-3665.32	-12503.4	441	366
15	+	/	+	/	/	all	80	8214.99	27612.4	-3668.49	-13442.2	439	364
16	-	/	+	/	/	all	80	8214.99	27612.4	-3668.49	-13442.2	439	364
17	/	+	-	/	/	all	30	8217.63	36163.7	-3956.82	-17957.9	152	124
18	+	/	-	/	+	all	20	8220.66	36324.7	-3974.33	-18046.3	136	116
19	-	+	/	/	+	all	20	8224.67	31551	-3932.33	-15615.5	180	160
20	-	+	/	/	/	all	80	8226.09	27318.4	-3673.05	-13293.2	440	366
21	+	+	/	/	/	all	80	8226.09	27318.4	-3673.05	-13293.2	440	366
22	/	/	-	/	+	all	42	8227.73	36205.9	-3945.87	-17971	168	132
23	-	/	-	/	/	all	80	8229.41	35424.6	-3884.7	-17557.3	230	155
24	/	/	-	/	/	all	96	8230.9	34797.3	-3849.45	-17217.6	266	181
25	-	-	/	/	/	all	80	8232.5	33675.1	-3888.25	-16683.5	228	154
26	/	-	+	/	/	all	30	8233.9	34724.8	-3964.95	-17238.4	152	124
27	+	/	-	/	/	all	80	8235.79	34917.6	-3872.89	-17288.8	245	170
28	-	+	+	/	+	all	5	8238.68	37691.6	-4059.34	-18790.8	60	55
29	/	+	/	/	/	all	96	8239.21	27191.5	-3661.6	-13220.7	458	375
30	-	-	/	/	+	all	20	8241.86	35058.7	-4000.93	-17429.3	120	100
31	+	+	/	/	+	all	20	8242.44	31358.6	-3926.22	-15504.3	195	175
32	/	/	/	/	+	all	112	8242.86	25545.3	-3634.43	-12381.6	487	391
33	-	+	-	/	+	all	5	8246.22	39364.6	-4078.11	-19642.3	45	40
34	+	+	+	/	+	all	5	8250.52	37203.9	-4055.26	-18537	70	65
35	+	-	/	/	/	all	80	8251.43	33489.3	-3881.72	-16574.7	244	170
36	-	-	-	/	/	all	20	8253.75	39456.5	-4066.87	-19688.2	60	40
37	+	+	-	/	+	all	5	8253.78	38935.9	-4071.89	-19418	55	50
38	+	-	/	/	+	all	20	8259.12	34862.8	-3993.56	-17315.4	136	116
39	+	-	-	/	/	all	20	8261.21	38991.6	-4060.6	-19445.8	70	50
40	/	-	/	/	/	all	96	8261.3	33378.8	-3868.65	-16510.4	262	179
41	-	-	+	/	+	all	5	8261.82	38739.7	-4085.91	-19329.8	45	40
42	-	+	/	+	/	all	16	8266.32	30466.2	-3973.16	-15089.1	160	144
43	+	+	/	+	/	all	16	8266.32	30466.2	-3973.16	-15089.1	160	144
44	/	/	/	/	/	all	299	8266.87	23439.8	-3392.44	-11199.9	741	520
45	+	/	/	/	/	all	299	8266.87	23439.8	-3392.44	-11199.9	741	520
46	-	/	/	/	/	all	299	8266.87	23439.8	-3392.44	-11199.9	741	520
47	+	-	+	/	+	all	5	8273.27	38266.5	-4081.64	-19083.3	55	50
48	-	-	-	/	+	all	5	8276.37	40147.3	-4108.18	-20048.6	30	25
49	/	+	/	/	+	all	41	8276.91	30589.2	-3905.45	-15094.6	233	200
50	/	+	-	/	+	all	15	8277.68	38088.3	-4055.84	-18974.2	83	70
51	/	-	-	/	/	all	30	8280.36	38810.9	-4054.18	-19347.4	86	58
52	/	-	/	/	+	all	41	8280.94	34681.1	-3978.47	-17211.6	162	129
53	/	+	+	/	+	all	15	8281.74	36374.3	-4031.87	-18091.2	109	96
54	+	/	/	+	+	all	16	8281.88	31191.8	-3980.94	-15451.9	160	144
55	-	/	/	+	+	all	16	8281.88	31191.8	-3980.94	-15451.9	160	144
56	/	+	/	+	/	all	20	8282.69	30299	-3961.34	-14989.5	180	160
57	+	-	-	/	+	all	5	8284.12	39679.6	-4102.06	-19804.8	40	35
58	/	-	+	/	+	all	15	8289.46	38142.5	-4062.73	-19002.3	82	69
59	/	-	-	/	+	all	15	8294.64	39557.2	-4091.32	-19735.6	56	43
60	/	/	/	+	+	all	24	8303.5	30814.7	-3951.75	-15231.3	200	176
61	-	/	+	/	-	all	20	8311.72	37114.1	-4035.86	-18457.1	120	100
62	/	/	+	+	/	all	20	8312.17	32340.6	-3976.08	-16010.3	180	160
63	+	/	+	+	/	all	16	8317.96	32563.4	-3998.98	-16137.7	160	144
64	-	/	+	+	/	all	16	8317.96	32563.4	-3998.98	-16137.7	160	144
65	+	+	/	+	+	all	4	8325.73	36064.8	-4106.86	-17980.4	56	52
66	-	+	/	+	+	all	4	8326.62	36179.4	-4111.31	-18041.7	52	48
67	+	/	+	/	-	all	20	8329.01	35899.3	-4023.5	-17828.6	141	121
68	-	-	/	+	/	all	16	8329.36	35319.4	-4052.68	-17563.7	112	96
69	+	-	/	+	/	all	16	8331.2	35062.4	-4049.6	-17431.2	116	100
70	-	+	+	/	-	all	5	8332.38	40079.9	-4121.19	-20000	45	40
71	-	+	/	/	-	all	20	8333.83	36551.8	-4046.92	-18175.9	120	100
72	+	+	+	+	/	all	4	8335.71	36312.3	-4115.86	-18108.2	52	48
73	-	+	+	+	/	all	4	8335.71	36312.3	-4115.86	-18108.2	52	48
74	/	+	/	+	+	all	9	8338.61	34559.1	-4084.31	-17203.6	85	76
75	/	+	+	+	/	all	6	8338.99	35497	-4099.49	-17684.5	70	64
76	/	/	+	/	-	all	42	8339.5	35787.6	-3985.75	-17745.8	184	148
77	+	+	+	/	-	all	5	8340.04	39527.2	-4115.02	-19713.6	55	50
78	/	-	/	+	/	all	20	8346.27	34923.1	-4037.13	-17345.6	136	116
79	+	+	/	/	-	all	20	8346.79	35855.2	-4033.4	-17807.6	140	120
80	-	/	-	/	-	all	20	8347.97	41117.8	-4113.99	-20518.9	60	40
81	-	+	-	/	-	all	5	8348.8	41881.5	-4144.4	-20915.7	30	25
82	-	/	/	/	-	all	80	8349.67	34304.7	-3944.83	-16997.4	230	155
83	-	-	/	+	+	all	4	8352.1	38040.2	-4136.05	-18984.1	40	36
84	-	/	+	+	+	all	4	8352.72	37575.3	-4124.36	-18739.7	52	48
85	+	+	-	/	-	all	5	8353.69	41455.4	-4136.84	-20692.7	40	35
86	+	-	/	+	+	all	4	8354.68	37809.8	-4133.34	-18864.9	44	40
87	/	/	+	+	+	all	9	8355.97	36593.3	-4091.99	-18219.6	86	77
88	/	/	-	+	/	all	20	8356.76	36948.9	-4042.38	-18358.4	136	116
89	+	/	/	/	-	all	80	8358.91	33019.4	-3921.45	-16326.7	258	183
90	+	/	+	+	+	all	4	8359.76	36934.4	-4123.88	-18415.2	56	52
91	/	/	/	+	/	all	64	8361.2	26408	-3753.6	-12841	427	363
92	+	/	/	+	/	all	64	8361.2	26408	-3753.6	-12841	427	363
93	-	/	/	+	/	all	64	8361.2	26408	-3753.6	-12841	427	363
94	-	/	-	+	/	all	16	8361.47	37531	-4068.74	-18669.5	112	96
95	-	-	+	/	-	all	5	8364.73	40974.4	-4152.36	-20462.2	30	25
96	+	+	-	+	/	all	4	8365.59	38833.6	-4141.79	-19379.8	41	37
97	-	+	-	+	/	all	4	8366.38	38857	-4143.19	-19392.5	40	36
98	/	/	-	/	-	all	42	8366.48	39890.3	-4069.24	-19867.2	114	78
99	/	-	/	+	+	all	9	8366.72	37276	-4113.36	-18577	70	61
100	+	/	-	+	/	all	16	8367.45	37182.1	-4067.73	-18491.1	116	100
101	+	/	-	/	-	all	20	8368.16	40001	-4102.08	-19938.5	82	62
102	/	+	-	+	/	all	6	8368.96	38060.7	-4128.48	-18980.4	56	50
103	/	+	+	/	-	all	15	8369.04	38688	-4090.52	-19263	94	81
104	+	-	+	/	-	all	5	8371.38	40344.4	-4145.69	-20137.2	40	35
105	/	-	+	+	/	all	6	8372.25	37284.5	-4130.13	-18592.2	56	50
106	+	-	+	+	/	all	4	8372.31	37674.5	-4145.16	-18800.2	41	37
107	-	-	+	+	/	all	4	8372.62	37828	-4146.31	-18878	40	36
108	/	+	/	/	-	all	41	8374.35	35052	-4009.18	-17381	178	145
109	/	+	-	/	-	all	15	8375.2	40613.5	-4119.6	-20251.7	68	55
110	-	/	-	+	+	all	4	8375.39	39555.5	-4147.69	-19741.7	40	36
111	/	/	/	/	-	all	112	8379.4	32813.7	-3885.7	-16198.8	304	208
112	+	/	-	+	+	all	4	8380.63	39106.2	-4146.32	-19513.1	44	40
113	/	/	-	+	+	all	9	8381.08	38716	-4119.54	-19296	71	62
114	-	-	/	/	-	all	20	8382.57	39794.1	-4131.29	-19857.1	60	40
115	/	-	+	/	-	all	15	8386.1	40224.5	-4126.05	-20058.3	67	54
116	-	-	-	/	-	all	5	8390.88	42539.3	-4180.44	-21259.6	15	10
117	+	-	/	/	-	all	20	8393.52	39085.2	-4115.76	-19481.6	81	61
118	+	-	-	/	-	all	5	8395.39	42023.4	-4172.69	-20991.7	25	20
119	/	-	-	/	-	all	15	8404.44	41908.3	-4161.22	-20926.2	41	28
120	+	/	/	+	-	all	16	8405.15	35591.2	-4082.57	-17691.6	120	104
121	-	/	/	+	-	all	16	8408.08	36599.7	-4092.04	-18203.9	112	96
122	/	-	/	/	-	all	41	8409.08	38921.6	-4097.54	-19386.8	107	74
123	-	-	-	+	/	all	4	8412.25	40279.3	-4178.12	-20115.7	28	24
124	+	-	-	+	/	all	4	8412.39	40113.6	-4176.19	-20030.8	30	26
125	/	-	-	+	/	all	6	8413.54	39750	-4164.77	-19839	42	36
126	+	+	/	+	-	all	4	8423.81	39130.2	-4166.9	-19524.1	45	41
127	/	/	/	+	-	all	24	8426.25	35245.1	-4053.13	-17486.6	160	136
128	/	+	+	+	+	all	3	8426.5	38697.5	-4177.25	-19315.8	36	33
129	-	+	+	+	+	all	1	8427.02	39765	-4197.51	-19867.5	16	15
130	-	+	-	+	+	all	1	8427.45	40626.4	-4200.73	-20301.2	13	12
131	-	+	/	+	-	all	4	8427.99	39279.7	-4174	-19603.9	40	36
132	+	+	-	+	+	all	1	8428.77	40547.1	-4199.38	-20259.6	15	14
133	/	+	-	+	+	all	3	8428.87	39563.1	-4184.44	-19754.5	30	27
134	/	/	+	+	-	all	9	8429.81	38565.6	-4139.91	-19216.8	75	66
135	+	+	+	+	+	all	1	8429.85	39715.9	-4196.92	-19841	18	17
136	/	+	/	+	-	all	9	8431.87	37721.3	-4141.94	-18795.7	74	65
137	-	/	+	+	-	all	4	8432.21	39775.6	-4176.1	-19851.8	40	36
138	+	/	+	+	-	all	4	8434.55	38912	-4172.28	-19415	45	41
139	-	/	-	+	-	all	4	8447.1	41953.4	-4195.55	-20952.7	28	24
140	/	/	-	+	-	all	9	8453.19	40806.1	-4166.6	-20352	60	51
141	+	/	-	+	-	all	4	8454.54	41194.5	-4194.27	-20568.2	33	29
142	/	-	+	+	+	all	3	8456.62	39813.7	-4198.31	-19879.9	30	27
143	/	-	-	+	+	all	3	8459.11	40641.5	-4205.55	-20299.7	24	21
144	-	-	-	+	+	all	1	8460.07	41146.6	-4220.03	-20564.3	10	9
145	-	-	+	+	+	all	1	8460.23	40298.3	-4217.12	-20137.1	13	12
146	+	-	-	+	+	all	1	8460.82	40953	-4218.41	-20465.5	12	11
147	+	-	+	+	+	all	1	8462.34	40145.6	-4216.17	-20058.8	15	14
148	-	-	/	+	-	all	4	8473.39	41034.9	-4208.7	-20493.5	28	24
149	+	-	/	+	-	all	4	8473.81	40777.2	-4203.9	-20359.6	33	29
150	-	+	-	+	-	all	1	8476.93	42296.7	-4228.46	-21139.3	10	9
151	+	+	-	+	-	all	1	8479.45	42158.3	-4227.73	-21068.1	12	11
152	/	+	+	+	-	all	3	8479.71	40292.4	-4206.85	-20116.2	33	30
153	-	+	+	+	-	all	1	8480.69	41397.4	-4227.35	-20686.7	13	12
154	/	+	-	+	-	all	3	8481.02	41200.5	-4213.51	-20576.2	27	24
155	/	-	/	+	-	all	9	8482.82	40175.9	-4182.41	-20037.9	59	50
156	+	+	+	+	-	all	1	8482.96	41278.8	-4226.48	-20625.4	15	14
157	+	/	/	-	+	all	16	8499.32	37666.2	-4153.66	-18753.1	96	80
158	-	/	/	-	+	all	16	8499.32	37666.2	-4153.66	-18753.1	96	80
159	/	-	+	+	-	all	3	8505.28	41270.6	-4225.64	-20611.3	27	24
160	-	-	-	+	-	all	1	8506.55	42706.7	-4246.27	-21347.4	7	6
161	/	-	-	+	-	all	3	8507.96	42130.2	-4232.98	-21047.1	21	18
162	+	-	-	+	-	all	1	8508.36	42453.8	-4245.18	-21218.9	9	8
163	/	/	/	-	/	all	64	8509.4	34881.1	-4062.7	-17312.6	192	128
164	+	/	/	-	/	all	64	8509.4	34881.1	-4062.7	-17312.6	192	128
165	-	/	/	-	/	all	64	8509.4	34881.1	-4062.7	-17312.6	192	128
166	-	-	+	+	-	all	1	8509.64	41839.7	-4244.82	-20910.9	10	9
167	+	-	+	+	-	all	1	8511.19	41608.7	-4243.6	-20793.3	12	11
168	/	/	/	-	+	all	24	8512.96	37150.7	-4144.48	-18487.3	112	88
169	+	+	/	-	/	all	16	8513.16	37537.2	-4160.58	-18688.6	96	80
170	-	+	/	-	/	all	16	8513.16	37537.2	-4160.58	-18688.6	96	80
171	/	+	/	-	/	all	20	8520.24	37344.3	-4156.12	-18588.1	104	84
172	+	/	+	-	/	all	16	8528.72	38559.1	-4168.36	-19199.5	96	80
173	-	/	+	-	/	all	16	8528.72	38559.1	-4168.36	-19199.5	96	80
174	/	/	+	-	/	all	20	8530.88	38260.1	-4161.44	-19046	104	84
175	+	+	/	-	+	all	4	8557.52	40916.3	-4238.76	-20422.1	40	36
176	-	+	/	-	+	all	4	8559.45	41058.5	-4243.73	-20497.3	36	32
177	/	+	/	-	+	all	9	8567.54	39709.1	-4230.77	-19810.5	53	44
178	-	+	+	-	/	all	4	8569.05	41452.8	-4248.52	-20694.4	36	32
179	+	+	+	-	/	all	4	8569.05	41452.8	-4248.52	-20694.4	36	32
180	/	+	+	-	/	all	6	8572.55	40723.7	-4240.28	-20321.9	46	40
181	-	/	+	-	+	all	4	8574.36	42243.2	-4251.18	-21089.6	36	32
182	/	/	+	-	+	all	9	8575.2	41170.7	-4234.6	-20541.4	53	44
183	+	/	+	-	+	all	4	8579.61	41703.3	-4249.81	-20815.7	40	36
184	-	-	/	-	/	all	16	8597.97	41663.6	-4250.98	-20799.8	48	32
185	+	-	/	-	/	all	16	8598.51	41438.2	-4247.25	-20683.1	52	36
186	-	-	/	-	+	all	4	8601.51	42812.4	-4276.75	-21386.2	24	20
187	+	-	/	-	+	all	4	8601.89	42590.7	-4272.94	-21271.3	28	24
188	/	-	/	-	/	all	20	8604.91	41286	-4242.45	-20603	60	40
189	-	/	-	-	+	all	4	8606.56	44248.7	-4279.28	-22104.4	24	20
190	/	-	/	-	+	all	9	8610.85	42187.1	-4267.43	-21064.5	38	29
191	+	/	-	-	+	all	4	8613.34	43848.1	-4278.67	-21900.1	28	24
192	/	/	-	-	+	all	9	8615.93	43326	-4269.96	-21634	38	29
193	-	-	+	-	/	all	4	8616.55	42609.3	-4284.28	-21284.7	24	20
194	/	-	+	-	/	all	6	8616.67	42236.5	-4276.33	-21092.3	32	26
195	+	-	+	-	/	all	4	8617.95	42452.6	-4283.97	-21205.3	25	21
196	-	+	-	-	/	all	4	8627.81	43875.9	-4289.9	-21918	24	20
197	+	+	-	-	/	all	4	8628.37	43843.7	-4289.19	-21900.9	25	21
198	-	/	-	-	/	all	16	8631.3	43406	-4267.65	-21671	48	32
199	/	+	-	-	/	all	6	8633.07	43137	-4284.54	-21542.5	32	26
200	-	/	/	-	-	all	16	8633.48	42956.6	-4268.74	-21446.3	48	32
201	+	/	/	-	-	all	16	8633.92	42164	-4260.96	-21042	56	40
202	/	/	-	-	/	all	20	8635.13	42589.8	-4257.56	-21254.9	60	40
203	+	/	-	-	/	all	16	8637.93	42933.4	-4266.97	-21430.7	52	36
204	/	+	+	-	+	all	3	8644.16	43080	-4298.08	-21519	24	21
205	-	+	+	-	+	all	1	8645.09	44089.7	-4310.54	-22033.8	12	11
206	/	/	/	-	-	all	24	8645.19	41676.6	-4250.6	-20790.3	72	48
207	-	+	-	-	+	all	1	8646.76	44947	-4314.38	-22465.5	9	8
208	+	+	+	-	+	all	1	8648.93	44040.8	-4310.47	-22007.4	14	13
209	-	/	+	-	-	all	4	8649.95	44326.5	-4300.97	-22143.3	24	20
210	+	+	-	-	+	all	1	8650.2	44873.4	-4314.1	-22426.7	11	10
211	/	/	+	-	-	all	9	8650.77	43081.3	-4283.39	-21507.7	42	33
212	/	+	-	-	+	all	3	8652.31	43955.4	-4308.16	-21962.7	18	15
213	+	/	+	-	-	all	4	8654.82	43617	-4298.41	-21783.5	29	25
214	+	+	/	-	-	all	4	8655.37	44117.7	-4298.68	-22033.8	29	25
215	-	+	/	-	-	all	4	8658.14	44289.4	-4305.07	-22124.7	24	20
216	/	+	/	-	-	all	9	8658.41	43032.2	-4287.21	-21483.1	42	33
217	/	-	+	-	+	all	3	8670.16	44074.4	-4317.08	-22022.2	18	15
218	-	-	-	-	+	all	1	8672.58	45304.4	-4330.29	-22647.2	6	5
219	-	-	+	-	+	all	1	8672.89	44472.8	-4327.44	-22228.4	9	8
220	+	-	-	-	+	all	1	8675.95	45136	-4329.98	-22561	8	7
221	+	-	+	-	+	all	1	8676.54	44329.8	-4327.27	-22154.9	11	10
222	/	-	-	-	+	all	3	8677.8	44903.9	-4326.9	-22442.9	12	9
223	-	/	-	-	-	all	4	8677.95	46659.7	-4326.98	-23321.8	12	8
224	-	-	-	-	/	all	4	8680.62	45006.7	-4328.31	-22495.3	12	8
225	+	-	-	-	/	all	4	8683.45	44825.6	-4327.73	-22402.8	14	10
226	/	-	-	-	/	all	6	8686.28	44626.2	-4325.14	-22301.1	18	12
227	+	/	-	-	-	all	4	8686.65	46008.5	-4326.32	-22991.2	17	13
228	/	/	-	-	-	all	9	8689.51	45487.3	-4317.75	-22725.7	27	18
229	-	+	-	-	-	all	1	8693.35	46772.2	-4340.67	-23381.1	6	5
230	/	+	+	-	-	all	3	8695.42	44845.5	-4326.71	-22404.7	21	18
231	+	+	-	-	-	all	1	8697.17	46643	-4340.59	-23314.5	8	7
232	-	+	+	-	-	all	1	8698.38	45873.5	-4340.19	-22928.7	9	8
233	/	+	-	-	-	all	3	8699.41	45761.5	-4334.71	-22868.8	15	12
234	+	+	+	-	-	all	1	8702	45768	-4340	-22874	11	10
235	-	-	-	-	-	all	1	8719.96	47047.7	-4356.98	-23521.8	3	2
236	/	-	+	-	-	all	3	8720.23	45730.3	-4345.12	-22853.2	15	12
237	+	-	/	-	-	all	4	8722.04	45901.3	-4344.02	-22937.7	17	13
238	+	-	-	-	-	all	1	8723.31	46819.4	-4356.65	-23405.7	5	4
239	-	-	/	-	-	all	4	8723.66	46162.8	-4349.83	-23073.4	12	8
240	-	-	+	-	-	all	1	8725.08	46190.5	-4356.54	-23090.3	6	5
241	/	-	-	-	-	all	3	8725.21	46591.7	-4353.6	-23289.9	9	6
242	/	-	/	-	-	all	9	8725.56	45536.2	-4335.78	-22750.1	27	18
243	+	-	+	-	-	all	1	8728.39	45977.2	-4356.2	-22981.6	8	7
244	+	+	+	/	/	ti/tv	40	9752.69	34112.4	-4516.34	-16736.2	360	320
245	-	+	+	/	/	ti/tv	40	9752.69	34112.4	-4516.34	-16736.2	360	320
246	-	/	-	/	+	ti/tv	40	9785.04	39090.7	-4657.52	-19349.4	235	196
247	-	/	+	/	+	ti/tv	40	9789.07	35180.8	-4543.54	-17278.4	351	312
248	/	+	+	/	/	ti/tv	60	9790.23	33527.8	-4485.12	-16404.9	410	359
249	-	+	-	/	/	ti/tv	40	9790.52	39187.8	-4655.26	-19393.9	240	200
250	+	+	-	/	/	ti/tv	40	9797.84	38728.6	-4648.92	-19154.3	250	210
251	+	/	+	/	+	ti/tv	40	9800.09	34593	-4518.04	-16953.5	382	343
252	-	+	/	/	+	ti/tv	40	9805.42	33232.4	-4542.71	-16296.2	360	320
253	-	-	+	/	/	ti/tv	40	9808.31	37021.2	-4664.16	-18310.6	240	200
254	+	/	-	/	+	ti/tv	40	9811.94	38408.2	-4639.97	-18977.1	266	227
255	+	+	+	/	+	ti/tv	10	9812.34	39233.1	-4766.17	-19486.5	140	130
256	-	+	+	/	+	ti/tv	10	9812.86	39752.9	-4786.43	-19766.4	120	110
257	+	-	+	/	/	ti/tv	40	9818	36930.9	-4659	-18255.5	250	210
258	-	-	/	/	+	ti/tv	40	9825.38	37047.3	-4672.69	-18323.7	240	200
259	/	+	-	/	/	ti/tv	60	9830.1	38211	-4630.05	-18871.5	285	234
260	/	/	+	/	+	ti/tv	84	9832.42	34434.5	-4469.21	-16832.3	447	385
261	-	+	-	/	+	ti/tv	10	9833.5	41499.8	-4826.75	-20669.9	90	80
262	/	/	-	/	+	ti/tv	84	9835.69	38259.7	-4603.84	-18877.9	314	252
263	+	+	/	/	+	ti/tv	40	9845.92	33035	-4532.96	-16167.5	390	350
264	/	-	+	/	/	ti/tv	60	9848.32	36661.4	-4637.16	-18094.7	287	236
265	+	+	-	/	+	ti/tv	10	9848.84	41072.5	-4814.42	-20436.3	110	100
266	-	/	/	+	+	ti/tv	32	9850.36	32868.7	-4605.18	-16146.4	320	288
267	+	/	/	+	+	ti/tv	32	9850.36	32868.7	-4605.18	-16146.4	320	288
268	+	+	/	+	/	ti/tv	32	9861.72	32127.4	-4610.86	-15775.7	320	288
269	-	+	/	+	/	ti/tv	32	9861.72	32127.4	-4610.86	-15775.7	320	288
270	/	+	+	/	+	ti/tv	30	9861.74	38387.9	-4731.87	-19017	199	177
271	+	-	/	/	+	ti/tv	40	9865.11	36861.7	-4660.56	-18198.8	272	232
272	-	/	-	/	/	ti/tv	160	9866.73	37472.3	-4515.37	-18447.2	418	289
273	-	-	+	/	+	ti/tv	10	9870.61	40955.5	-4845.3	-20397.8	90	80
274	+	-	+	/	+	ti/tv	10	9879.84	40454.7	-4829.92	-20127.4	110	100
275	/	+	-	/	+	ti/tv	30	9881.84	40204.5	-4788.92	-19972.3	152	130
276	/	-	/	/	+	ti/tv	82	9882.59	36674.7	-4631.29	-18086.3	310	251
277	+	/	-	/	/	ti/tv	160	9885.26	36966.5	-4497.63	-18167.3	445	316
278	-	-	-	/	/	ti/tv	40	9885.38	41729.9	-4822.69	-20785	120	80
279	/	+	/	+	/	ti/tv	40	9888.14	31979.4	-4589.07	-15673.7	355	316
280	/	-	+	/	+	ti/tv	30	9890.58	40330.4	-4794.29	-20036.2	151	129
281	/	/	-	/	/	ti/tv	192	9890.68	36835.2	-4471.34	-18084.6	474	333
282	-	-	/	/	/	ti/tv	160	9892.82	35598.4	-4524.41	-17508.2	422	291
283	/	+	/	/	+	ti/tv	82	9894.5	32267.6	-4501.25	-15746.8	446	387
284	+	-	-	/	/	ti/tv	40	9898.28	41263.1	-4809.14	-20531.5	140	100
285	/	/	+	/	/	ti/tv	192	9901.94	29063.8	-4141.97	-13863.9	809	668
286	/	/	/	+	+	ti/tv	48	9902.57	32497.3	-4556.28	-15900.7	395	348
287	+	/	+	+	/	ti/tv	32	9904	34323.4	-4632	-16873.7	320	288
288	-	/	+	+	/	ti/tv	32	9904	34323.4	-4632	-16873.7	320	288
289	-	+	/	+	+	ti/tv	8	9905.47	38159.8	-4848.74	-18983.9	104	96
290	+	+	/	+	+	ti/tv	8	9905.83	38049.2	-4840.91	-18920.6	112	104
291	-	-	-	/	+	ti/tv	10	9906.44	42438	-4893.22	-21169	60	50
292	+	+	+	+	/	ti/tv	8	9907.3	38177.4	-4849.65	-18992.7	104	96
293	-	+	+	+	/	ti/tv	8	9907.3	38177.4	-4849.65	-18992.7	104	96
294	+	/	+	/	/	ti/tv	160	9917.35	29250.4	-4172.68	-13968.2	786	657
295	-	/	+	/	/	ti/tv	160	9917.35	29250.4	-4172.68	-13968.2	786	657
296	/	-	-	/	/	ti/tv	60	9918.16	41082.7	-4797.08	-20430.3	162	111
297	+	-	-	/	+	ti/tv	10	9920.85	41965.3	-4880.42	-20912.7	80	70
298	/	-	-	/	+	ti/tv	30	9922.27	41836.2	-4857.13	-20836.1	104	82
299	/	/	+	+	/	ti/tv	40	9924.16	34123.7	-4602.08	-16741.8	360	320
300	/	+	+	+	/	ti/tv	12	9924.84	37357.2	-4822.42	-18550.6	140	128
301	-	-	/	+	+	ti/tv	8	9932.01	40173	-4886.01	-20014.5	80	72
302	+	-	/	/	/	ti/tv	160	9933.46	35422.3	-4514.73	-17390.2	452	321
303	-	-	/	+	/	ti/tv	32	9933.78	37314.9	-4742.89	-18465.4	224	192
304	/	+	/	+	+	ti/tv	18	9934.19	36499.6	-4802.1	-18101.8	165	148
305	+	-	/	+	+	ti/tv	8	9937.59	39943.1	-4880.8	-19891.6	88	80
306	-	/	+	/	-	ti/tv	40	9938.79	39428.5	-4734.4	-19518.3	235	196
307	+	-	/	+	/	ti/tv	32	9939.91	37050.1	-4737.95	-18325	232	200
308	+	/	/	/	+	ti/tv	160	9946.19	27438.2	-4184.09	-13059.1	789	660
309	-	/	/	/	+	ti/tv	160	9946.19	27438.2	-4184.09	-13059.1	789	660
310	/	-	/	/	/	ti/tv	192	9946.55	35319.5	-4495.27	-17324.8	478	335
311	-	/	+	+	+	ti/tv	8	9946.81	39712.2	-4869.41	-19760.1	104	96
312	-	+	/	/	/	ti/tv	160	9948.7	28927.2	-4176.35	-13796.6	798	667
313	+	+	/	/	/	ti/tv	160	9948.7	28927.2	-4176.35	-13796.6	798	667
314	/	+	/	/	/	ti/tv	192	9950.49	28793.8	-4113.24	-13717.9	862	679
315	-	+	+	/	-	ti/tv	10	9951.03	42558.1	-4885.51	-21199.1	90	80
316	-	+	/	/	-	ti/tv	40	9956.19	38905.3	-4738.1	-19252.6	240	200
317	+	/	+	+	+	ti/tv	8	9957.44	39043.6	-4866.72	-19417.8	112	104
318	/	-	/	+	+	ti/tv	18	9960.4	39382	-4845.2	-19573	135	118
319	/	-	/	+	/	ti/tv	40	9966.21	36925.8	-4716.1	-18234.9	267	228
320	+	+	+	/	-	ti/tv	10	9967.9	41955	-4873.95	-20877.5	110	100
321	-	/	-	+	/	ti/tv	32	9972.56	39618.2	-4762.28	-19617.1	224	192
322	+	/	+	/	-	ti/tv	40	9978.47	38175.7	-4713.23	-18850.8	276	237
323	-	-	+	+	/	ti/tv	8	9979.12	39874.9	-4909.56	-19865.5	80	72
324	/	/	+	+	+	ti/tv	18	9980.51	38745.4	-4818.25	-19218.7	172	154
325	+	-	+	+	/	ti/tv	8	9980.52	39714.3	-4908.26	-19783.2	82	74
326	+	+	-	+	/	ti/tv	8	9983.44	40981.8	-4909.72	-20416.9	82	74
327	-	+	-	+	/	ti/tv	8	9984.47	41003.5	-4912.23	-20429.8	80	72
328	+	/	-	+	/	ti/tv	32	9985.43	39263.5	-4760.72	-19431.7	232	200
329	-	/	-	+	+	ti/tv	8	9985.59	41789.4	-4912.8	-20822.7	80	72
330	-	/	-	/	-	ti/tv	40	9985.9	43684.8	-4874.95	-21763.4	118	79
331	-	+	-	/	-	ti/tv	10	9988.51	44474.8	-4934.26	-22187.4	60	50
332	/	-	+	+	/	ti/tv	12	9991.64	39332	-4883.82	-19566	112	100
333	+	+	/	/	-	ti/tv	40	9994.95	38162.8	-4717.47	-18841.4	280	240
334	+	/	-	+	+	ti/tv	8	9996.78	41304.9	-4910.39	-20572.4	88	80
335	/	/	-	+	/	ti/tv	40	9997.8	39048.5	-4726.9	-19292.3	272	232
336	/	/	/	/	+	ti/tv	224	9999.69	27250.4	-4138.85	-12923.2	861	702
337	/	+	-	+	/	ti/tv	12	10000.9	40194.2	-4888.46	-19997.1	112	100
338	/	/	+	/	-	ti/tv	84	10004	38020.3	-4660.99	-18731.1	341	279
339	+	+	-	/	-	ti/tv	10	10007	44032.4	-4923.49	-21946.2	80	70
340	/	+	+	/	-	ti/tv	30	10011.1	41102.9	-4836.57	-20404.5	169	147
341	-	-	+	/	-	ti/tv	10	10020.6	43603.2	-4950.29	-21751.6	60	50
342	-	/	/	/	-	ti/tv	160	10026.8	36659.4	-4595.42	-18040.7	418	289
343	+	/	-	/	-	ti/tv	40	10030	42559.9	-4855.02	-21158.9	160	121
344	/	/	-	+	+	ti/tv	18	10030.1	40951.2	-4873.04	-20351.6	142	124
345	-	-	/	/	-	ti/tv	40	10033.3	42423	-4896.65	-21131.5	120	80
346	+	-	+	/	-	ti/tv	10	10036.2	42913.1	-4938.1	-21386.6	80	70
347	/	+	-	/	-	ti/tv	30	10036.9	43172	-4896.47	-21486	122	100
348	/	+	/	/	-	ti/tv	82	10037.1	37347.6	-4682.55	-18396.8	336	277
349	/	/	-	/	-	ti/tv	84	10044.7	42420.8	-4814.34	-21064.4	208	146
350	/	-	+	/	-	ti/tv	30	10045.7	42794.9	-4901.83	-21298.5	121	99
351	+	/	/	+	-	ti/tv	32	10046.8	37926.7	-4783.41	-18755.3	240	208
352	-	/	/	+	-	ti/tv	32	10052.1	38967.7	-4802.05	-19291.9	224	192
353	+	+	/	+	-	ti/tv	8	10054.9	41626.9	-4937.47	-20731.4	90	82
354	+	/	/	/	-	ti/tv	160	10057.7	35335.2	-4558.83	-17326.6	470	341
355	-	+	/	+	-	ti/tv	8	10060.1	41778.9	-4950.05	-20817.4	80	72
356	-	/	+	+	-	ti/tv	8	10060.8	42248.5	-4950.4	-21052.2	80	72
357	+	-	/	/	-	ti/tv	40	10066.3	41678.3	-4871.14	-20717.1	162	122
358	-	-	-	+	/	ti/tv	8	10070.5	42588.7	-4979.24	-21246.3	56	48
359	+	-	-	+	/	ti/tv	8	10072.2	42419.7	-4976.12	-21157.8	60	52
360	+	/	+	+	-	ti/tv	8	10073	41367.3	-4946.5	-20601.6	90	82
361	/	+	/	+	-	ti/tv	18	10076.9	40172.3	-4895.46	-19960.1	143	126
362	+	/	/	-	+	ti/tv	32	10077.7	39628.4	-4846.86	-19654.2	192	160
363	-	/	/	-	+	ti/tv	32	10077.7	39628.4	-4846.86	-19654.2	192	160
364	/	-	/	/	-	ti/tv	82	10078	41510.4	-4839.01	-20614.2	200	141
365	-	+	+	+	+	ti/tv	2	10079	42240.1	-5007.48	-21090	32	30
366	+	+	+	+	+	ti/tv	2	10080.6	42188.6	-5004.3	-21060.3	36	34
367	+	+	/	-	/	ti/tv	32	10084.3	39434.6	-4850.16	-19557.3	192	160
368	-	+	/	-	/	ti/tv	32	10084.3	39434.6	-4850.16	-19557.3	192	160
369	/	-	-	+	/	ti/tv	12	10084.7	42055.9	-4958.36	-20955.9	84	72
370	-	/	-	+	-	ti/tv	8	10087	44534.3	-4987.48	-22219.2	56	48
371	-	-	-	/	-	ti/tv	10	10091.5	45285.6	-5015.75	-22622.8	30	20
372	/	+	+	+	+	ti/tv	6	10092.3	41135.3	-4974.15	-20501.6	72	66
373	/	/	/	-	+	ti/tv	48	10092.8	39114.5	-4824.39	-19382.3	222	175
374	/	/	+	+	-	ti/tv	18	10096.7	41062.8	-4898.33	-20399.4	150	132
375	/	+	/	-	/	ti/tv	40	10096.9	39250.8	-4842.44	-19458.4	206	167
376	/	/	/	+	-	ti/tv	48	10099.4	37586.3	-4734.69	-18525.2	315	268
377	+	/	-	+	-	ti/tv	8	10104.2	43735.8	-4986.1	-21809.9	66	58
378	/	-	-	/	-	ti/tv	30	10108.7	44623.2	-4980.34	-22259.6	74	52
379	-	+	-	+	+	ti/tv	2	10108.9	43111.8	-5028.43	-21531.9	26	24
380	+	-	-	/	-	ti/tv	10	10109.9	44743.3	-5004.95	-22331.6	50	40
381	/	/	/	/	-	ti/tv	224	10110.1	35134.7	-4513.06	-17184.4	542	383
382	+	+	-	+	+	ti/tv	2	10112.6	43032.5	-5026.29	-21488.2	30	28
383	-	-	/	+	-	ti/tv	8	10114.2	43682.9	-5001.1	-21793.5	56	48
384	+	-	/	+	-	ti/tv	8	10118.2	43421.7	-4993.12	-21652.8	66	58
385	+	/	+	-	/	ti/tv	32	10126.9	40521.5	-4871.44	-20100.8	192	160
386	-	/	+	-	/	ti/tv	32	10126.9	40521.5	-4871.44	-20100.8	192	160
387	-	-	+	+	+	ti/tv	2	10127.3	42826.1	-5037.64	-21389.1	26	24
388	/	+	-	+	+	ti/tv	6	10127.8	42010.9	-5003.91	-20951.4	60	54
389	+	-	+	+	+	ti/tv	2	10129	42667.4	-5034.52	-21305.7	30	28
390	/	-	+	+	+	ti/tv	6	10135.1	42323.8	-5007.53	-21107.9	60	54
391	/	/	-	+	-	ti/tv	18	10135.6	43384.9	-4947.78	-21590.4	120	102
392	/	-	/	+	-	ti/tv	18	10135.8	42785.3	-4954.92	-21296.6	113	96
393	/	/	+	-	/	ti/tv	40	10139.5	40229.1	-4861.74	-19946.6	208	168
394	-	+	+	+	-	ti/tv	2	10145.6	44101.1	-5046.78	-22026.6	26	24
395	+	+	+	+	-	ti/tv	2	10152	43980.5	-5045.99	-21962.3	30	28
396	+	+	/	-	+	ti/tv	8	10157.5	43050.3	-4998.74	-21453.2	80	72
397	/	/	/	+	/	ti/tv	128	10158.7	28204	-4273.36	-13415	806	687
398	+	/	/	+	/	ti/tv	128	10158.7	28204	-4273.36	-13415	806	687
399	-	/	/	+	/	ti/tv	128	10158.7	28204	-4273.36	-13415	806	687
400	-	+	/	-	+	ti/tv	8	10161.3	43190.3	-5008.67	-21531.1	72	64
401	-	-	-	+	+	ti/tv	2	10163	43682.4	-5061.52	-21823.2	20	18
402	/	/	/	-	/	ti/tv	128	10163	36798.9	-4715.52	-18152.4	366	247
403	+	/	/	-	/	ti/tv	128	10163	36798.9	-4715.52	-18152.4	366	247
404	-	/	/	-	/	ti/tv	128	10163	36798.9	-4715.52	-18152.4	366	247
405	/	+	+	+	-	ti/tv	6	10163.7	42959.6	-5015.86	-21419.8	66	60
406	+	-	-	+	+	ti/tv	2	10166.3	43484.7	-5059.16	-21720.4	24	22
407	-	+	-	+	-	ti/tv	2	10168.1	45005.7	-5064.07	-22484.8	20	18
408	/	+	/	-	+	ti/tv	18	10172.5	41820.5	-4982.23	-20823.2	104	87
409	+	+	-	+	-	ti/tv	2	10175	44864.9	-5063.51	-22410.4	24	22
410	/	-	-	+	+	ti/tv	6	10175.4	43158.1	-5039.7	-21537	48	42
411	+	+	+	-	/	ti/tv	8	10177.1	43513.8	-5016.57	-21692.9	72	64
412	-	+	+	-	/	ti/tv	8	10177.1	43513.8	-5016.57	-21692.9	72	64
413	/	+	+	-	/	ti/tv	12	10184.8	42766.8	-5000.39	-21303.4	92	80
414	/	+	-	+	-	ti/tv	6	10192.4	43870.3	-5042.18	-21887.1	54	48
415	-	/	+	-	+	ti/tv	8	10194.6	44554.9	-5025.28	-22213.5	72	64
416	-	-	+	+	-	ti/tv	2	10194.7	44600.1	-5077.35	-22282	20	18
417	/	/	+	-	+	ti/tv	18	10196.9	43454.8	-4992.45	-21639.4	106	88
418	+	-	+	+	-	ti/tv	2	10200.2	44361.2	-5076.11	-22158.6	24	22
419	/	/	/	/	/	ti/tv	598	10200.7	25106.6	-3852.36	-11630.3	1248	923
420	+	/	/	/	/	ti/tv	598	10200.7	25106.6	-3852.36	-11630.3	1248	923
421	-	/	/	/	/	ti/tv	598	10200.7	25106.6	-3852.36	-11630.3	1248	923
422	+	/	+	-	+	ti/tv	8	10202.1	44000.4	-5021.07	-21928.2	80	72
423	/	-	+	+	-	ti/tv	6	10205.7	44008.4	-5048.84	-21956.2	54	48
424	-	-	/	-	/	ti/tv	32	10214.8	43864.4	-5011.38	-21868.2	96	64
425	+	-	/	-	/	ti/tv	32	10216.2	43640.5	-5004.11	-21748.3	104	72
426	-	-	-	+	-	ti/tv	2	10227.3	45469.6	-5099.63	-22722.8	14	12
427	-	-	/	-	+	ti/tv	8	10228.6	45079.1	-5066.28	-22499.5	48	40
428	/	-	/	-	/	ti/tv	40	10229.1	43490.3	-4996.54	-21666.2	118	79
429	+	-	/	-	+	ti/tv	8	10230	44856.4	-5059	-22380.2	56	48
430	+	-	-	+	-	ti/tv	2	10233.2	45208.7	-5098.61	-22588.3	18	16
431	/	-	/	-	+	ti/tv	18	10239	44448.6	-5045.49	-22167.3	74	57
432	/	-	-	+	-	ti/tv	6	10243.7	44867.6	-5079.86	-22397.8	42	36
433	-	/	-	-	+	ti/tv	8	10255.5	46646.2	-5079.74	-23283.1	48	40
434	-	-	+	-	/	ti/tv	8	10266.2	44847.5	-5085.09	-22383.7	48	40
435	/	-	+	-	/	ti/tv	12	10267.4	44474.9	-5069.69	-22185.5	64	52
436	+	/	-	-	+	ti/tv	8	10267.5	46227.5	-5077.73	-23065.7	56	48
437	+	-	+	-	/	ti/tv	8	10269.2	44684.5	-5084.62	-22300.3	50	42
438	-	/	/	-	-	ti/tv	32	10278	45613.8	-5043	-22742.9	96	64
439	/	/	-	-	+	ti/tv	18	10279.8	45703.9	-5063.9	-22793.9	76	58
440	+	/	/	-	-	ti/tv	32	10280.3	44793.6	-5028.16	-22316.8	112	80
441	-	/	-	-	/	ti/tv	32	10280.6	45726.3	-5044.3	-22799.1	96	64
442	/	/	/	-	-	ti/tv	48	10292.9	44306.6	-5004.43	-22058.3	142	95
443	+	/	-	-	/	ti/tv	32	10292.9	45228.4	-5042.44	-22542.2	104	72
444	/	/	-	-	/	ti/tv	40	10301.3	44890.8	-5030.66	-22365.4	120	80
445	-	/	+	-	-	ti/tv	8	10304.4	46985.9	-5104.18	-23452.9	48	40
446	+	+	/	-	-	ti/tv	8	10307	46799.9	-5095.5	-23349.9	58	50
447	-	+	/	-	-	ti/tv	8	10308	46976.3	-5106.01	-23448.1	48	40
448	/	/	+	-	-	ti/tv	18	10309.7	45720.8	-5070.84	-22794.4	84	66
449	/	+	/	-	-	ti/tv	18	10311.8	45690.4	-5073.89	-22780.2	82	65
450	-	+	-	-	/	ti/tv	8	10314.4	46230	-5109.19	-23075	48	40
451	+	+	-	-	/	ti/tv	8	10315.4	46199.2	-5107.71	-23057.6	50	42
452	+	/	+	-	-	ti/tv	8	10316.8	46267.5	-5100.38	-23083.7	58	50
453	/	+	+	-	+	ti/tv	6	10324.5	45587.9	-5114.27	-22751.9	48	42
454	/	+	-	-	/	ti/tv	12	10324.7	45463.2	-5098.34	-22679.6	64	52
455	-	+	+	-	+	ti/tv	2	10326.7	46632.7	-5139.37	-23294.4	24	22
456	+	+	+	-	+	ti/tv	2	10328.5	46582.5	-5136.27	-23265.3	28	26
457	-	+	-	-	+	ti/tv	2	10363	47496.6	-5163.51	-23732.3	18	16
458	/	-	+	-	+	ti/tv	6	10365	46665.5	-5146.48	-23302.8	36	30
459	+	+	-	-	+	ti/tv	2	10369.2	47423.1	-5162.62	-23691.5	22	20
460	-	/	-	-	-	ti/tv	8	10370	49415.6	-5161.02	-24691.8	24	16
461	-	-	+	-	+	ti/tv	2	10373.2	47070.3	-5168.59	-23519.2	18	16
462	+	-	+	-	+	ti/tv	2	10374.7	46922.8	-5165.36	-23441.4	22	20
463	/	+	-	-	+	ti/tv	6	10375.8	46469	-5151.88	-23204.5	36	30
464	+	/	-	-	-	ti/tv	8	10387.8	48741.7	-5159.9	-24344.8	34	26
465	-	+	+	-	-	ti/tv	2	10389.5	48652	-5176.74	-24310	18	16
466	/	+	+	-	-	ti/tv	6	10390.2	47589.9	-5153.08	-23759	42	36
467	+	+	+	-	-	ti/tv	2	10396.8	48544.2	-5176.39	-24252.1	22	20
468	/	/	-	-	-	ti/tv	18	10401.4	48220.2	-5146.72	-24074.1	54	36
469	-	-	/	-	-	ti/tv	8	10408.2	49004.2	-5180.09	-24486.1	24	16
470	+	-	/	-	-	ti/tv	8	10410	48735.6	-5171	-24341.8	34	26
471	/	-	/	-	-	ti/tv	18	10411.6	48366.5	-5153.81	-24148.2	52	35
472	-	+	-	-	-	ti/tv	2	10419	49554.1	-5197.5	-24767.1	12	10
473	-	-	-	-	/	ti/tv	8	10425.8	47550.4	-5188.89	-23759.2	24	16
474	-	-	-	-	+	ti/tv	2	10426.7	47906.6	-5201.36	-23943.3	12	10
475	+	+	-	-	-	ti/tv	2	10426.8	49422.4	-5197.42	-24697.2	16	14
476	+	-	-	-	/	ti/tv	8	10430.8	47365.5	-5187.38	-23662.7	28	20
477	+	-	-	-	+	ti/tv	2	10432.4	47735.1	-5200.18	-23853.5	16	14
478	/	-	+	-	-	ti/tv	6	10433.2	48558.7	-5186.62	-24255.4	30	24
479	/	-	-	-	+	ti/tv	6	10433.3	47499	-5192.67	-23731.5	24	18
480	/	-	-	-	/	ti/tv	12	10433.5	47164.9	-5180.75	-23558.5	36	24
481	/	+	-	-	-	ti/tv	6	10433.8	48507.6	-5186.91	-24229.8	30	24
482	-	-	+	-	-	ti/tv	2	10439.3	49027.9	-5207.66	-24503.9	12	10
483	+	-	+	-	-	ti/tv	2	10446.2	48807.7	-5207.08	-24389.9	16	14
484	-	-	-	-	-	ti/tv	2	10496.7	49886.3	-5242.33	-24939.2	6	4
485	+	-	-	-	-	ti/tv	2	10504.3	49651.4	-5242.16	-24817.7	10	8
486	/	-	-	-	-	ti/tv	6	10505.2	49420.6	-5234.58	-24698.3	18	12
